# Supplementary material for: Selective extinction against redundant species buffers functional diversity
Source: Proc Biol Sci. 2020 Jul 22;287(1931):20201162. doi: 10.1098/rspb.2020.1162 (PMC7423665; doi:10.1098/rspb.2020.1162)
Supplement: Supplementary Dataset [file rspb20201162supp1.csv]

tax.col.num	tax.name	tax.genus	tax.epithet	geo.lon	geo.lat	geo.region	geo.geology	tmp.stage	tmp.minage	tmp.maxage	tmp.status	trt.diet	trt.life.habit	trt.locomotion	trt.size.mm	trt.environment
1143560	Orthaulax_aguadillensis	Orthaulax	aguadillensis	-79.616669	9.133333	Caribbean	shelf	Aquitanian	20.4	23.7	extinct	4	3	2	45	3
1143561	Siphocypraea_chilona	Siphocypraea	chilona	-79.616669	9.133333	Caribbean	shelf	Aquitanian	20.4	23.7	extinct	5	3	2	51	4
1143564	Dentalium_uscarinanum	Dentalium	uscarinanum	-79.616669	9.133333	Caribbean	shelf	Aquitanian	20.4	23.7	extinct	5	4	3	52	4
1143565	Tucetona_secticostata	Tucetona	secticostata	-79.616669	9.133333	Caribbean	shelf	Aquitanian	20.4	23.7	extinct	1	4	3	32	3
1143567	Axinactis_carbasina	Axinactis	carbasina	-79.616669	9.133333	Caribbean	shelf	Aquitanian	20.4	23.7	extinct	1	4	3	46	3
1330313	Zonaria_praelatior	Zonaria	praelatior	-85.066666	30.466667	Caribbean	shelf	Aquitanian	20.4	23.7	extinct	5	3	2	44	4
1333583	Trivia_capillata	Trivia	capillata	-85.066666	30.466667	Caribbean	shelf	Aquitanian	20.4	23.7	extinct	5	3	2	10	4
1333581	Luria_mariaelisabethae	Luria	mariaelisabethae	-85.066666	30.466667	Caribbean	shelf	Aquitanian	20.4	23.7	extinct	5	3	2	45	3
1333582	Neosimnia_puella	Neosimnia	puella	-85.066666	30.466667	Caribbean	shelf	Aquitanian	20.4	23.7	extinct	5	3	2	21	3
779657	Crassostrea_normalis	Crassostrea	normalis	-84.2	30.3	Caribbean	shelf	Aquitanian	20.4	23.7	extinct	1	2	6	95	2
841103	Mimachlamys_canalis	Mimachlamys	canalis	-79.616667	9.15	Caribbean	shelf	Aquitanian	20.4	23.7	extinct	1	3	6	63	3
841100	Semele_chipolana	Semele	chipolana	-79.616667	9.15	Caribbean	shelf	Aquitanian	20.4	23.7	extinct	2	5	3	54	3
439277	Ficus_carbasea	Ficus	carbasea	-79.616667	9.15	Caribbean	shelf	Aquitanian	20.4	23.7	extinct	5	3	2	55	3
841099	Dosinia_delicatissima	Dosinia	delicatissima	-79.616667	9.15	Caribbean	shelf	Aquitanian	20.4	23.7	extinct	1	6	3	52	2
841101	Dallocardia_dominicense	Dallocardia	dominicense	-79.616667	9.15	Caribbean	shelf	Aquitanian	20.4	23.7	extinct	1	5	3	71	2
841096	Hyotissa_polylopha	Hyotissa	polylopha	-79.616667	9.133333	Caribbean	shelf	Aquitanian	20.4	23.7	extinct	1	3	6	148	3
841098	Amussiopecten_antiguensis	Amussiopecten	antiguensis	-79.616667	9.133333	Caribbean	shelf	Aquitanian	20.4	23.7	extinct	1	3	2	47	4
439273	Orthaulax_pugnax	Orthaulax	pugnax	-79.616667	9.133333	Caribbean	shelf	Aquitanian	20.4	23.7	extinct	4	3	2	78	3
841097	Spondylus_scotti	Spondylus	scotti	-79.616667	9.133333	Caribbean	shelf	Aquitanian	20.4	23.7	extinct	1	3	6	87	3
841094	Megapitaria_maculata	Megapitaria	maculata	-79.616667	9.133333	Caribbean	shelf	Aquitanian	20.4	23.7	recent	1	5	3	77	3
841093	Dosinia_delicatissima	Dosinia	delicatissima	-79.616667	9.133333	Caribbean	shelf	Aquitanian	20.4	23.7	extinct	1	6	3	52	2
841092	Dallocardia_dominicense	Dallocardia	dominicense	-79.616667	9.133333	Caribbean	shelf	Aquitanian	20.4	23.7	extinct	1	5	3	71	2
439275	Ficus_carbasea	Ficus	carbasea	-79.616667	9.133333	Caribbean	shelf	Aquitanian	20.4	23.7	extinct	5	3	2	55	3
439274	Siphocypraea_chilona	Siphocypraea	chilona	-79.616667	9.133333	Caribbean	shelf	Aquitanian	20.4	23.7	extinct	5	3	2	51	4
841129	Turbinella_valida	Turbinella	valida	-79.616667	9.133333	Caribbean	shelf	Aquitanian	20.4	23.7	extinct	5	3	2	140	4
503107	Psammacoma_diaphas	Psammacoma	diaphas	-79.679167	9.7625	Caribbean	ocean	Aquitanian	20.4	23.7	extinct	2	6	3	30	3
503108	Donax_gonoides	Donax	gonoides	-79.679167	9.7625	Caribbean	ocean	Aquitanian	20.4	23.7	extinct	1	5	3	24	2
503110	Lamelliconcha_aequicincta	Lamelliconcha	aequicincta	-79.679167	9.7625	Caribbean	ocean	Aquitanian	20.4	23.7	extinct	1	5	3	32	2
503111	Chionopsis_propinqua	Chionopsis	propinqua	-79.679167	9.7625	Caribbean	ocean	Aquitanian	20.4	23.7	extinct	1	5	3	23	2
503105	Eurytellina_vetula	Eurytellina	vetula	-79.679167	9.7625	Caribbean	ocean	Aquitanian	20.4	23.7	extinct	2	6	3	39	3
503113	Hexacorbula_cruziana	Hexacorbula	cruziana	-79.679167	9.7625	Caribbean	ocean	Aquitanian	20.4	23.7	extinct	1	5	6	22	5
494039	Architectonica_scotti	Architectonica	scotti	-79.679167	9.7625	Caribbean	ocean	Aquitanian	20.4	23.7	extinct	5	3	2	25	3
494038	Bittium_scotti	Bittium	scotti	-79.679167	9.7625	Caribbean	ocean	Aquitanian	20.4	23.7	extinct	4	3	2	7.2	3
490617	Uzita_praeambiguus	Uzita	praeambiguus	-79.679167	9.7625	Caribbean	ocean	Aquitanian	20.4	23.7	extinct	5	3	2	12	2
435934	Calyptraea_centralis	Calyptraea	centralis	-79.679167	9.7625	Caribbean	ocean	Aquitanian	20.4	23.7	recent	1	3	4	25	5
501728	Mytilus_canoasensis	Mytilus	canoasensis	-79.679167	9.7625	Caribbean	ocean	Aquitanian	20.4	23.7	extinct	1	2	6	25	2
501731	Saccella_balboae	Saccella	balboae	-79.679167	9.7625	Caribbean	ocean	Aquitanian	20.4	23.7	extinct	3	5	3	11	4
503122	Chionopsis_eurylopas	Chionopsis	eurylopas	-79.679167	9.7625	Caribbean	ocean	Aquitanian	20.4	23.7	extinct	1	5	3	44	2
503121	Dallocardia_dominicense	Dallocardia	dominicense	-79.679167	9.7625	Caribbean	ocean	Aquitanian	20.4	23.7	extinct	1	5	3	71	2
503119	Spondylus_scotti	Spondylus	scotti	-79.679167	9.7625	Caribbean	ocean	Aquitanian	20.4	23.7	extinct	1	3	6	87	3
501730	Turritella_collazica	Turritella	collazica	-79.679167	9.7625	Caribbean	ocean	Aquitanian	20.4	23.7	extinct	1	3	3	65	4
501262	Siphocypraea_chilona	Siphocypraea	chilona	-79.679167	9.7625	Caribbean	ocean	Aquitanian	20.4	23.7	extinct	5	3	2	51	4
503120	Apiocardia_simrothi	Apiocardia	simrothi	-79.679167	9.7625	Caribbean	ocean	Aquitanian	20.4	23.7	extinct	1	5	3	8.5	5
503095	Dallocardia_phlyctaena	Dallocardia	phlyctaena	-79.679167	9.083333	Caribbean	shelf	Aquitanian	20.4	23.7	extinct	1	5	3	27	2
503100	Solecurtus_broggii	Solecurtus	broggii	-79.679167	9.083333	Caribbean	shelf	Aquitanian	20.4	23.7	extinct	1	5	3	84	4
503103	Lirophora_quirosensis	Lirophora	quirosensis	-79.679167	9.083333	Caribbean	shelf	Aquitanian	20.4	23.7	extinct	1	5	3	29	3
503101	Pitar_quirosanus	Pitar	quirosanus	-79.679167	9.083333	Caribbean	shelf	Aquitanian	20.4	23.7	extinct	1	5	3	29	4
503099	Eurytellina_vetula	Eurytellina	vetula	-79.679167	9.083333	Caribbean	shelf	Aquitanian	20.4	23.7	extinct	2	6	3	39	3
503098	Nemocardium_hadraterum	Nemocardium	hadraterum	-79.679167	9.083333	Caribbean	shelf	Aquitanian	20.4	23.7	extinct	1	5	3	28	5
503097	Apiocardia_simrothi	Apiocardia	simrothi	-79.679167	9.083333	Caribbean	shelf	Aquitanian	20.4	23.7	extinct	1	5	3	8.5	5
503096	Dallocardia_dominicense	Dallocardia	dominicense	-79.679167	9.083333	Caribbean	shelf	Aquitanian	20.4	23.7	extinct	1	5	3	71	2
503094	Chama_strepta	Chama	strepta	-79.679167	9.083333	Caribbean	shelf	Aquitanian	20.4	23.7	extinct	1	3	6	45	3
503102	Megapitaria_maculata	Megapitaria	maculata	-79.679167	9.083333	Caribbean	shelf	Aquitanian	20.4	23.7	recent	1	5	3	77	3
435931	Pachycrommium_trinitatensis	Pachycrommium	trinitatensis	-79.679167	9.083333	Caribbean	shelf	Aquitanian	20.4	23.7	extinct	4	3	2	50	2
494032	Ficus_carbasea	Ficus	carbasea	-79.679167	9.083333	Caribbean	shelf	Aquitanian	20.4	23.7	extinct	5	3	2	55	3
501726	Pteria_inornata	Pteria	inornata	-79.679167	9.083333	Caribbean	shelf	Aquitanian	20.4	23.7	extinct	1	2	6	20	2
503091	Amusium_toulae	Amusium	toulae	-79.679167	9.083333	Caribbean	shelf	Aquitanian	20.4	23.7	extinct	1	3	2	117	5
503092	Mimachlamys_canalis	Mimachlamys	canalis	-79.679167	9.083333	Caribbean	shelf	Aquitanian	20.4	23.7	extinct	1	3	6	63	3
503093	Spondylus_scotti	Spondylus	scotti	-79.679167	9.083333	Caribbean	shelf	Aquitanian	20.4	23.7	extinct	1	3	6	87	3
503090	Laevicardium_serratum	Laevicardium	serratum	-79.679167	9.083333	Caribbean	shelf	Aquitanian	20.4	23.7	recent	1	5	3	65	4
503077	Hyotissa_haitensis	Hyotissa	haitensis	-79.679167	9.083333	Caribbean	shelf	Aquitanian	20.4	23.7	extinct	1	3	6	114	3
503078	Glyptoactis_metaicha	Glyptoactis	metaicha	-79.679167	9.083333	Caribbean	shelf	Aquitanian	20.4	23.7	extinct	1	5	3	31	3
503079	Chama_strepta	Chama	strepta	-79.679167	9.083333	Caribbean	shelf	Aquitanian	20.4	23.7	extinct	1	3	6	45	3
503076	Spondylus_scotti	Spondylus	scotti	-79.679167	9.083333	Caribbean	shelf	Aquitanian	20.4	23.7	extinct	1	3	6	87	3
503088	Eurytellina_vetula	Eurytellina	vetula	-79.679167	9.083333	Caribbean	shelf	Aquitanian	20.4	23.7	extinct	2	6	3	39	3
503087	Semele_chipolana	Semele	chipolana	-79.679167	9.083333	Caribbean	shelf	Aquitanian	20.4	23.7	extinct	2	5	3	54	3
503086	Globivenus_harrisiana	Globivenus	harrisiana	-79.679167	9.083333	Caribbean	shelf	Aquitanian	20.4	23.7	extinct	1	5	3	36	4
503075	Lepidopecten_proteus	Lepidopecten	proteus	-79.679167	9.083333	Caribbean	shelf	Aquitanian	20.4	23.7	extinct	1	3	3	31	4
503084	Dosinia_delicatissima	Dosinia	delicatissima	-79.679167	9.083333	Caribbean	shelf	Aquitanian	20.4	23.7	extinct	1	6	3	52	2
501722	Barbatia_cancellaria	Barbatia	cancellaria	-79.679167	9.083333	Caribbean	shelf	Aquitanian	20.4	23.7	recent	1	3	6	100	2
503081	Dallocardia_dominicense	Dallocardia	dominicense	-79.679167	9.083333	Caribbean	shelf	Aquitanian	20.4	23.7	extinct	1	5	3	71	2
503085	Megapitaria_maculata	Megapitaria	maculata	-79.679167	9.083333	Caribbean	shelf	Aquitanian	20.4	23.7	recent	1	5	3	77	3
494028	Orthaulax_gabbi	Orthaulax	gabbi	-79.679167	9.083333	Caribbean	shelf	Aquitanian	20.4	23.7	extinct	4	3	2	110	3
503080	Trachycardium_isocardia	Trachycardium	isocardia	-79.679167	9.083333	Caribbean	shelf	Aquitanian	20.4	23.7	recent	1	5	3	75	2
435921	Globularia_fischeri	Globularia	fischeri	-79.679167	9.083333	Caribbean	shelf	Aquitanian	20.4	23.7	extinct	4	3	2	60	2
501724	Axinactis_carbasina	Axinactis	carbasina	-79.679167	9.083333	Caribbean	shelf	Aquitanian	20.4	23.7	extinct	1	4	3	46	3
503074	Mimachlamys_canalis	Mimachlamys	canalis	-79.679167	9.083333	Caribbean	shelf	Aquitanian	20.4	23.7	extinct	1	3	6	63	3
494029	Siphocypraea_chilona	Siphocypraea	chilona	-79.679167	9.083333	Caribbean	shelf	Aquitanian	20.4	23.7	extinct	5	3	2	51	4
494030	Ficus_carbasea	Ficus	carbasea	-79.679167	9.083333	Caribbean	shelf	Aquitanian	20.4	23.7	extinct	5	3	2	55	3
501723	Rasia_medioamericana	Rasia	medioamericana	-79.679167	9.083333	Caribbean	shelf	Aquitanian	20.4	23.7	extinct	1	3	4	48	3
503073	Amusium_sol	Amusium	sol	-79.679167	9.083333	Caribbean	shelf	Aquitanian	20.4	23.7	extinct	1	3	2	117	5
503045	Dallocardia_dominicense	Dallocardia	dominicense	-79.679167	9.083333	Caribbean	shelf	Aquitanian	20.4	23.7	extinct	1	5	3	71	2
503054	Lirophora_quirosensis	Lirophora	quirosensis	-79.679167	9.083333	Caribbean	shelf	Aquitanian	20.4	23.7	extinct	1	5	3	29	3
503053	Clementia_dariena	Clementia	dariena	-79.679167	9.083333	Caribbean	shelf	Aquitanian	20.4	23.7	extinct	1	5	3	65	4
503052	Megapitaria_maculata	Megapitaria	maculata	-79.679167	9.083333	Caribbean	shelf	Aquitanian	20.4	23.7	recent	1	5	3	77	3
503051	Pitar_quirosanus	Pitar	quirosanus	-79.679167	9.083333	Caribbean	shelf	Aquitanian	20.4	23.7	extinct	1	5	3	29	4
503050	Globivenus_harrisiana	Globivenus	harrisiana	-79.679167	9.083333	Caribbean	shelf	Aquitanian	20.4	23.7	extinct	1	5	3	36	4
503049	Semele_chipolana	Semele	chipolana	-79.679167	9.083333	Caribbean	shelf	Aquitanian	20.4	23.7	extinct	2	5	3	54	3
503048	Eurytellina_vetula	Eurytellina	vetula	-79.679167	9.083333	Caribbean	shelf	Aquitanian	20.4	23.7	extinct	2	6	3	39	3
503046	Apiocardia_simrothi	Apiocardia	simrothi	-79.679167	9.083333	Caribbean	shelf	Aquitanian	20.4	23.7	extinct	1	5	3	8.5	5
503044	Dallocardia_phlyctaena	Dallocardia	phlyctaena	-79.679167	9.083333	Caribbean	shelf	Aquitanian	20.4	23.7	extinct	1	5	3	27	2
503043	Glyptoactis_metaicha	Glyptoactis	metaicha	-79.679167	9.083333	Caribbean	shelf	Aquitanian	20.4	23.7	extinct	1	5	3	31	3
503042	Hyotissa_haitensis	Hyotissa	haitensis	-79.679167	9.083333	Caribbean	shelf	Aquitanian	20.4	23.7	extinct	1	3	6	114	3
503040	Mimachlamys_canalis	Mimachlamys	canalis	-79.679167	9.083333	Caribbean	shelf	Aquitanian	20.4	23.7	extinct	1	3	6	63	3
503047	Nemocardium_hadraterum	Nemocardium	hadraterum	-79.679167	9.083333	Caribbean	shelf	Aquitanian	20.4	23.7	extinct	1	5	3	28	5
435917	Turritella_subgrundifera	Turritella	subgrundifera	-79.679167	9.083333	Caribbean	shelf	Aquitanian	20.4	23.7	extinct	1	3	3	77	4
503039	Amusium_toulae	Amusium	toulae	-79.679167	9.083333	Caribbean	shelf	Aquitanian	20.4	23.7	extinct	1	3	2	117	5
494035	Orthaulax_gabbi	Orthaulax	gabbi	-79.679167	9.083333	Caribbean	shelf	Aquitanian	20.4	23.7	extinct	4	3	2	110	3
494036	Ficus_carbasea	Ficus	carbasea	-79.679167	9.083333	Caribbean	shelf	Aquitanian	20.4	23.7	extinct	5	3	2	55	3
501714	Turritella_subgrundifera	Turritella	subgrundifera	-79.679167	9.083333	Caribbean	shelf	Aquitanian	20.4	23.7	extinct	1	3	3	77	4
501715	Rasia_dariensis	Rasia	dariensis	-79.679167	9.083333	Caribbean	shelf	Aquitanian	20.4	23.7	extinct	1	3	4	42	3
501716	Rasia_medioamericana	Rasia	medioamericana	-79.679167	9.083333	Caribbean	shelf	Aquitanian	20.4	23.7	extinct	1	3	4	48	3
503071	Dallocardia_dominicense	Dallocardia	dominicense	-79.679167	9.083333	Caribbean	shelf	Aquitanian	20.4	23.7	extinct	1	5	3	71	2
503060	Spondylus_scotti	Spondylus	scotti	-79.679167	9.083333	Caribbean	shelf	Aquitanian	20.4	23.7	extinct	1	3	6	87	3
503061	Dimya_adaia	Dimya	adaia	-79.679167	9.083333	Caribbean	shelf	Aquitanian	20.4	23.7	extinct	1	3	6	12	5
503062	Hyotissa_haitensis	Hyotissa	haitensis	-79.679167	9.083333	Caribbean	shelf	Aquitanian	20.4	23.7	extinct	1	3	6	114	3
503063	Chama_strepta	Chama	strepta	-79.679167	9.083333	Caribbean	shelf	Aquitanian	20.4	23.7	extinct	1	3	6	45	3
503064	Eucrassatella_mediamericana	Eucrassatella	mediamericana	-79.679167	9.083333	Caribbean	shelf	Aquitanian	20.4	23.7	extinct	1	4	3	53	3
503065	Trachycardium_isocardia	Trachycardium	isocardia	-79.679167	9.083333	Caribbean	shelf	Aquitanian	20.4	23.7	recent	1	5	3	75	2
503066	Hexacorbula_cruziana	Hexacorbula	cruziana	-79.679167	9.083333	Caribbean	shelf	Aquitanian	20.4	23.7	extinct	1	5	6	22	5
503069	Eurytellina_vetula	Eurytellina	vetula	-79.679167	9.083333	Caribbean	shelf	Aquitanian	20.4	23.7	extinct	2	6	3	39	3
503068	Globivenus_harrisiana	Globivenus	harrisiana	-79.679167	9.083333	Caribbean	shelf	Aquitanian	20.4	23.7	extinct	1	5	3	36	4
503059	Lepidopecten_proteus	Lepidopecten	proteus	-79.679167	9.083333	Caribbean	shelf	Aquitanian	20.4	23.7	extinct	1	3	3	31	4
503067	Varicorbula_vieta	Varicorbula	vieta	-79.679167	9.083333	Caribbean	shelf	Aquitanian	20.4	23.7	extinct	1	5	6	7.7	4
494025	Ficus_carbasea	Ficus	carbasea	-79.679167	9.083333	Caribbean	shelf	Aquitanian	20.4	23.7	extinct	5	3	2	55	3
503070	Nemocardium_hadraterum	Nemocardium	hadraterum	-79.679167	9.083333	Caribbean	shelf	Aquitanian	20.4	23.7	extinct	1	5	3	28	5
503058	Mimachlamys_canalis	Mimachlamys	canalis	-79.679167	9.083333	Caribbean	shelf	Aquitanian	20.4	23.7	extinct	1	3	6	63	3
501717	Acar_domingensis	Acar	domingensis	-79.679167	9.083333	Caribbean	shelf	Aquitanian	20.4	23.7	recent	1	3	6	21	4
501719	Mytilus_canoasensis	Mytilus	canoasensis	-79.679167	9.083333	Caribbean	shelf	Aquitanian	20.4	23.7	extinct	1	2	6	25	2
501721	Modiolus_americanus	Modiolus	americanus	-79.679167	9.083333	Caribbean	shelf	Aquitanian	20.4	23.7	recent	1	4	6	85	3
503056	Amussiopecten_antiguensis	Amussiopecten	antiguensis	-79.679167	9.083333	Caribbean	shelf	Aquitanian	20.4	23.7	extinct	1	3	2	47	4
503057	Amusium_solidum	Amusium	solidum	-79.679167	9.083333	Caribbean	shelf	Aquitanian	20.4	23.7	extinct	1	3	2	117	5
503029	Solecurtus_broggii	Solecurtus	broggii	-79.679167	9.083333	Caribbean	shelf	Aquitanian	20.4	23.7	extinct	1	5	3	84	4
503023	Dallocardia_dominicense	Dallocardia	dominicense	-79.679167	9.083333	Caribbean	shelf	Aquitanian	20.4	23.7	extinct	1	5	3	71	2
503028	Donax_gonoides	Donax	gonoides	-79.679167	9.083333	Caribbean	shelf	Aquitanian	20.4	23.7	extinct	1	5	3	24	2
503022	Dallocardia_phlyctaena	Dallocardia	phlyctaena	-79.679167	9.083333	Caribbean	shelf	Aquitanian	20.4	23.7	extinct	1	5	3	27	2
503030	Semele_chipolana	Semele	chipolana	-79.679167	9.083333	Caribbean	shelf	Aquitanian	20.4	23.7	extinct	2	5	3	54	3
503031	Globivenus_harrisiana	Globivenus	harrisiana	-79.679167	9.083333	Caribbean	shelf	Aquitanian	20.4	23.7	extinct	1	5	3	36	4
503033	Semele_chipolana	Semele	chipolana	-79.679167	9.083333	Caribbean	shelf	Aquitanian	20.4	23.7	extinct	2	5	3	54	3
503021	Parvilucina_yaquensis	Parvilucina	yaquensis	-79.679167	9.083333	Caribbean	shelf	Aquitanian	20.4	23.7	extinct	6	6	3	5.4	4
503036	Dosinia_delicatissima	Dosinia	delicatissima	-79.679167	9.083333	Caribbean	shelf	Aquitanian	20.4	23.7	extinct	1	6	3	52	2
503024	Apiocardia_simrothi	Apiocardia	simrothi	-79.679167	9.083333	Caribbean	shelf	Aquitanian	20.4	23.7	extinct	1	5	3	8.5	5
503037	Lirophora_quirosensis	Lirophora	quirosensis	-79.679167	9.083333	Caribbean	shelf	Aquitanian	20.4	23.7	extinct	1	5	3	29	3
503038	Varicorbula_vieta	Varicorbula	vieta	-79.679167	9.083333	Caribbean	shelf	Aquitanian	20.4	23.7	extinct	1	5	6	7.7	4
503035	Megapitaria_maculata	Megapitaria	maculata	-79.679167	9.083333	Caribbean	shelf	Aquitanian	20.4	23.7	recent	1	5	3	77	3
503026	Eurytellina_vetula	Eurytellina	vetula	-79.679167	9.083333	Caribbean	shelf	Aquitanian	20.4	23.7	extinct	2	6	3	39	3
494019	Architectonica_nobilis	Architectonica	nobilis	-79.679167	9.083333	Caribbean	shelf	Aquitanian	20.4	23.7	recent	5	3	2	51	3
494021	Ficus_carbasea	Ficus	carbasea	-79.679167	9.083333	Caribbean	shelf	Aquitanian	20.4	23.7	extinct	5	3	2	55	3
503018	Mimachlamys_canalis	Mimachlamys	canalis	-79.679167	9.083333	Caribbean	shelf	Aquitanian	20.4	23.7	extinct	1	3	6	63	3
501711	Saccella_balboae	Saccella	balboae	-79.679167	9.083333	Caribbean	shelf	Aquitanian	20.4	23.7	extinct	3	5	3	11	4
501713	Rasia_dariensis	Rasia	dariensis	-79.679167	9.083333	Caribbean	shelf	Aquitanian	20.4	23.7	extinct	1	3	4	42	3
494022	Gemmula_vaningeni	Gemmula	vaningeni	-79.679167	9.083333	Caribbean	shelf	Aquitanian	20.4	23.7	extinct	5	3	2	39	4
435910	Calyptraea_centralis	Calyptraea	centralis	-79.679167	9.083333	Caribbean	shelf	Aquitanian	20.4	23.7	recent	1	3	4	25	5
503019	Lepidopecten_proteus	Lepidopecten	proteus	-79.679167	9.083333	Caribbean	shelf	Aquitanian	20.4	23.7	extinct	1	3	3	31	4
503006	Eurytellina_ophiaca	Eurytellina	ophiaca	-79.679167	9.083333	Caribbean	shelf	Aquitanian	20.4	23.7	extinct	2	6	3	39	3
503004	Laevicardium_serratum	Laevicardium	serratum	-79.679167	9.083333	Caribbean	shelf	Aquitanian	20.4	23.7	recent	1	5	3	65	4
503003	Apiocardia_simrothi	Apiocardia	simrothi	-79.679167	9.083333	Caribbean	shelf	Aquitanian	20.4	23.7	extinct	1	5	3	8.5	5
503002	Dallocardia_dominicense	Dallocardia	dominicense	-79.679167	9.083333	Caribbean	shelf	Aquitanian	20.4	23.7	extinct	1	5	3	71	2
503000	Lucinisca_calhounensis	Lucinisca	calhounensis	-79.679167	9.083333	Caribbean	shelf	Aquitanian	20.4	23.7	extinct	6	6	3	10	2
502999	Lepidopecten_proteus	Lepidopecten	proteus	-79.679167	9.083333	Caribbean	shelf	Aquitanian	20.4	23.7	extinct	1	3	3	31	4
503007	Donax_gonoides	Donax	gonoides	-79.679167	9.083333	Caribbean	shelf	Aquitanian	20.4	23.7	extinct	1	5	3	24	2
503015	Lirophora_quirosensis	Lirophora	quirosensis	-79.679167	9.083333	Caribbean	shelf	Aquitanian	20.4	23.7	extinct	1	5	3	29	3
503001	Carditamera_tegea	Carditamera	tegea	-79.679167	9.083333	Caribbean	shelf	Aquitanian	20.4	23.7	extinct	1	5	6	37	2
503017	Varicorbula_vieta	Varicorbula	vieta	-79.679167	9.083333	Caribbean	shelf	Aquitanian	20.4	23.7	extinct	1	5	6	7.7	4
503009	Globivenus_harrisiana	Globivenus	harrisiana	-79.679167	9.083333	Caribbean	shelf	Aquitanian	20.4	23.7	extinct	1	5	3	36	4
503016	Hexacorbula_cruziana	Hexacorbula	cruziana	-79.679167	9.083333	Caribbean	shelf	Aquitanian	20.4	23.7	extinct	1	5	6	22	5
503010	Tivela_mactroides	Tivela	mactroides	-79.679167	9.083333	Caribbean	shelf	Aquitanian	20.4	23.7	recent	1	5	3	40	2
503011	Pitar_quirosanus	Pitar	quirosanus	-79.679167	9.083333	Caribbean	shelf	Aquitanian	20.4	23.7	extinct	1	5	3	29	4
503012	Clementia_dariena	Clementia	dariena	-79.679167	9.083333	Caribbean	shelf	Aquitanian	20.4	23.7	extinct	1	5	3	65	4
503014	Chionopsis_eurylopas	Chionopsis	eurylopas	-79.679167	9.083333	Caribbean	shelf	Aquitanian	20.4	23.7	extinct	1	5	3	44	2
435909	Turritella_venezuelana	Turritella	venezuelana	-79.679167	9.083333	Caribbean	shelf	Aquitanian	20.4	23.7	extinct	1	3	3	31	4
501710	Grandiarca_balboai	Grandiarca	balboai	-79.679167	9.083333	Caribbean	shelf	Aquitanian	20.4	23.7	extinct	1	4	4	38	2
503013	Chionopsis_propinqua	Chionopsis	propinqua	-79.679167	9.083333	Caribbean	shelf	Aquitanian	20.4	23.7	extinct	1	5	3	23	2
501709	Rasia_dariensis	Rasia	dariensis	-79.679167	9.083333	Caribbean	shelf	Aquitanian	20.4	23.7	extinct	1	3	4	42	3
490610	Uzita_praeambiguus	Uzita	praeambiguus	-79.679167	9.083333	Caribbean	shelf	Aquitanian	20.4	23.7	extinct	5	3	2	12	2
435905	Calyptraea_centralis	Calyptraea	centralis	-79.679167	9.083333	Caribbean	shelf	Aquitanian	20.4	23.7	recent	1	3	4	25	5
435908	Turritella_amaras	Turritella	amaras	-79.679167	9.083333	Caribbean	shelf	Aquitanian	20.4	23.7	extinct	1	3	3	47	4
494018	Microspira_apalachee	Microspira	apalachee	-79.679167	9.083333	Caribbean	shelf	Aquitanian	20.4	23.7	extinct	5	3	2	10	5
501705	Scaphander_cryus	Scaphander	cryus	-79.679167	9.083333	Caribbean	shelf	Aquitanian	20.4	23.7	extinct	5	3	2	14	6
494015	Architectonica_nobilis	Architectonica	nobilis	-79.679167	9.083333	Caribbean	shelf	Aquitanian	20.4	23.7	recent	5	3	2	51	3
494014	Bittium_scotti	Bittium	scotti	-79.679167	9.083333	Caribbean	shelf	Aquitanian	20.4	23.7	extinct	4	3	2	7.2	3
501707	Dentalium_uscarinanum	Dentalium	uscarinanum	-79.679167	9.083333	Caribbean	shelf	Aquitanian	20.4	23.7	extinct	5	4	3	52	4
502992	Mimachlamys_canalis	Mimachlamys	canalis	-79.679167	9.083333	Caribbean	shelf	Aquitanian	20.4	23.7	extinct	1	3	6	63	3
502994	Dallocardia_dominicense	Dallocardia	dominicense	-79.679167	9.083333	Caribbean	shelf	Aquitanian	20.4	23.7	extinct	1	5	3	71	2
502998	Lirophora_quirosensis	Lirophora	quirosensis	-79.679167	9.083333	Caribbean	shelf	Aquitanian	20.4	23.7	extinct	1	5	3	29	3
502997	Dosinia_delicatissima	Dosinia	delicatissima	-79.679167	9.083333	Caribbean	shelf	Aquitanian	20.4	23.7	extinct	1	6	3	52	2
502995	Semele_chipolana	Semele	chipolana	-79.679167	9.083333	Caribbean	shelf	Aquitanian	20.4	23.7	extinct	2	5	3	54	3
502993	Spondylus_scotti	Spondylus	scotti	-79.679167	9.083333	Caribbean	shelf	Aquitanian	20.4	23.7	extinct	1	3	6	87	3
494012	Globularia_fischeri	Globularia	fischeri	-79.679167	9.083333	Caribbean	shelf	Aquitanian	20.4	23.7	extinct	4	3	2	60	2
502996	Pitar_quirosanus	Pitar	quirosanus	-79.679167	9.083333	Caribbean	shelf	Aquitanian	20.4	23.7	extinct	1	5	3	29	4
494011	Siphocypraea_chilona	Siphocypraea	chilona	-79.679167	9.083333	Caribbean	shelf	Aquitanian	20.4	23.7	extinct	5	3	2	51	4
501706	Barbatia_cancellaria	Barbatia	cancellaria	-79.679167	9.083333	Caribbean	shelf	Aquitanian	20.4	23.7	recent	1	3	6	100	2
502991	Spondylus_scotti	Spondylus	scotti	-79.679167	9.083333	Caribbean	shelf	Aquitanian	20.4	23.7	extinct	1	3	6	87	3
503115	Parvilucina_yaquensis	Parvilucina	yaquensis	-79.679167	9.7625	Caribbean	ocean	Aquitanian	20.4	23.7	extinct	6	6	3	5.4	4
490620	Uzita_praeambiguus	Uzita	praeambiguus	-79.679167	9.7625	Caribbean	ocean	Aquitanian	20.4	23.7	extinct	5	3	2	12	2
503114	Lucinisca_calhounensis	Lucinisca	calhounensis	-79.679167	9.7625	Caribbean	ocean	Aquitanian	20.4	23.7	extinct	6	6	3	10	2
501729	Grandiarca_balboai	Grandiarca	balboai	-79.679167	9.7625	Caribbean	ocean	Aquitanian	20.4	23.7	extinct	1	4	4	38	2
494042	Orthaulax_gabbi	Orthaulax	gabbi	-79.679167	9.7625	Caribbean	ocean	Aquitanian	20.4	23.7	extinct	4	3	2	110	3
494041	Bittium_scotti	Bittium	scotti	-79.679167	9.7625	Caribbean	ocean	Aquitanian	20.4	23.7	extinct	4	3	2	7.2	3
503117	Hexacorbula_cruziana	Hexacorbula	cruziana	-79.679167	9.7625	Caribbean	ocean	Aquitanian	20.4	23.7	extinct	1	5	6	22	5
501260	Bittium_scotti	Bittium	scotti	-79.658333	9.058333	Caribbean	shelf	Aquitanian	20.4	23.7	extinct	4	3	2	7.2	3
490621	Uzita_praeambiguus	Uzita	praeambiguus	-79.658333	9.058333	Caribbean	shelf	Aquitanian	20.4	23.7	extinct	5	3	2	12	2
503125	Alveinus_rotundus	Alveinus	rotundus	-79.658333	9.058333	Caribbean	shelf	Aquitanian	20.4	23.7	extinct	1	5	5	1.9	3
501732	Grandiarca_balboai	Grandiarca	balboai	-79.658333	9.058333	Caribbean	shelf	Aquitanian	20.4	23.7	extinct	1	4	4	38	2
576128	Arca_umbonata	Arca	umbonata	-72.816667	20.066667	Caribbean	shelf	Aquitanian	20.4	23.7	recent	1	3	6	67	2
576129	Argopecten_flabellum	Argopecten	flabellum	-72.816667	20.066667	Caribbean	shelf	Aquitanian	20.4	23.7	recent	1	3	3	54	3
576130	Arca_umbonata	Arca	umbonata	-72.133333	18.883333	Caribbean	shelf	Aquitanian	20.4	23.7	recent	1	3	6	67	2
576631	Ampullina_santiagana	Ampullina	santiagana	-70.75	10.916667	Caribbean	shelf	Aquitanian	20.4	23.7	extinct	4	3	2	82	2
576632	Amussiopecten_antiguensis	Amussiopecten	antiguensis	-70.75	10.916667	Caribbean	shelf	Aquitanian	20.4	23.7	extinct	1	3	2	47	4
577767	Ampullina_santiagana	Ampullina	santiagana	-70.75	10.916667	Caribbean	shelf	Aquitanian	20.4	23.7	extinct	4	3	2	82	2
577768	Amussiopecten_antiguensis	Amussiopecten	antiguensis	-70.75	10.916667	Caribbean	shelf	Aquitanian	20.4	23.7	extinct	1	3	2	47	4
580236	Lirophora_glyptoconcha	Lirophora	glyptoconcha	-82.48	27.89	Caribbean	shelf	Aquitanian	20.4	23.7	extinct	1	5	3	29	3
580241	Chamelea_rhodia	Chamelea	rhodia	-82.48	27.89	Caribbean	shelf	Aquitanian	20.4	23.7	extinct	1	5	3	42	4
580240	Chamelea_spada	Chamelea	spada	-82.48	27.89	Caribbean	shelf	Aquitanian	20.4	23.7	extinct	1	5	3	42	4
580239	Chione_nuciformis	Chione	nuciformis	-82.48	27.89	Caribbean	shelf	Aquitanian	20.4	23.7	extinct	1	5	3	33	2
580242	Anomalocardia_penita	Anomalocardia	penita	-82.48	27.89	Caribbean	shelf	Aquitanian	20.4	23.7	extinct	1	5	3	27	1
580237	Antigona_shepardi	Antigona	shepardi	-82.48	27.89	Caribbean	shelf	Aquitanian	20.4	23.7	extinct	1	5	3	42	3
580246	Tellinella_dira	Tellinella	dira	-82.48	27.89	Caribbean	shelf	Aquitanian	20.4	23.7	extinct	2	6	3	45	2
580235	Periglypta_tarquinia	Periglypta	tarquinia	-82.48	27.89	Caribbean	shelf	Aquitanian	20.4	23.7	extinct	1	5	3	102	3
580234	Agriopoma_silicata	Agriopoma	silicata	-82.48	27.89	Caribbean	shelf	Aquitanian	20.4	23.7	extinct	1	5	3	38	3
580233	Agriopoma_nux	Agriopoma	nux	-82.48	27.89	Caribbean	shelf	Aquitanian	20.4	23.7	extinct	1	5	3	38	3
580232	Macrocallista_floridana	Macrocallista	floridana	-82.48	27.89	Caribbean	shelf	Aquitanian	20.4	23.7	extinct	1	5	3	44	2
580231	Dosinia_chipolana	Dosinia	chipolana	-82.48	27.89	Caribbean	shelf	Aquitanian	20.4	23.7	extinct	1	6	3	39	2
580238	Lirophora_ballista	Lirophora	ballista	-82.48	27.89	Caribbean	shelf	Aquitanian	20.4	23.7	extinct	1	5	3	29	3
580243	Mercenaria_halidona	Mercenaria	halidona	-82.48	27.89	Caribbean	shelf	Aquitanian	20.4	23.7	extinct	1	5	3	92	1
580247	Merisca_merula	Merisca	merula	-82.48	27.89	Caribbean	shelf	Aquitanian	20.4	23.7	extinct	2	6	3	31	2
580245	Tellinella_silicata	Tellinella	silicata	-82.48	27.89	Caribbean	shelf	Aquitanian	20.4	23.7	extinct	2	6	3	45	2
580230	Dinocardium_pinellasense	Dinocardium	pinellasense	-82.48	27.89	Caribbean	shelf	Aquitanian	20.4	23.7	extinct	1	5	3	68	3
580248	Merisca_halidona	Merisca	halidona	-82.48	27.89	Caribbean	shelf	Aquitanian	20.4	23.7	extinct	2	6	3	31	2
580249	Tellina_atossa	Tellina	atossa	-82.48	27.89	Caribbean	shelf	Aquitanian	20.4	23.7	extinct	2	6	3	22	2
580250	Macoma_irma	Macoma	irma	-82.48	27.89	Caribbean	shelf	Aquitanian	20.4	23.7	extinct	2	6	3	45	2
580251	Semele_silicata	Semele	silicata	-82.48	27.89	Caribbean	shelf	Aquitanian	20.4	23.7	extinct	2	5	3	23	3
580252	Semele_sardonica	Semele	sardonica	-82.48	27.89	Caribbean	shelf	Aquitanian	20.4	23.7	extinct	2	5	3	34	3
580253	Caryocorbula_kaghriana	Caryocorbula	kaghriana	-82.48	27.89	Caribbean	shelf	Aquitanian	20.4	23.7	extinct	1	5	6	12	4
580254	Caryocorbula_burnsii	Caryocorbula	burnsii	-82.48	27.89	Caribbean	shelf	Aquitanian	20.4	23.7	extinct	1	5	6	12	4
580207	Carditamera_tegea	Carditamera	tegea	-82.48	27.89	Caribbean	shelf	Aquitanian	20.4	23.7	extinct	1	5	6	37	2
580244	Tellina_segregata	Tellina	segregata	-82.48	27.89	Caribbean	shelf	Aquitanian	20.4	23.7	extinct	2	6	3	22	2
580216	Here_wacissana	Here	wacissana	-82.48	27.89	Caribbean	shelf	Aquitanian	20.4	23.7	extinct	6	6	3	16	5
579488	Acteon_tampae	Acteon	tampae	-82.48	27.89	Caribbean	shelf	Aquitanian	20.4	23.7	extinct	5	3	2	8	4
580199	Lithophaga_antillarum	Lithophaga	antillarum	-82.48	27.89	Caribbean	shelf	Aquitanian	20.4	23.7	recent	1	2	6	120	3
580200	Lithophaga_nigra	Lithophaga	nigra	-82.48	27.89	Caribbean	shelf	Aquitanian	20.4	23.7	recent	1	2	6	65	3
580201	Lithophaga_dalli	Lithophaga	dalli	-82.48	27.89	Caribbean	shelf	Aquitanian	20.4	23.7	extinct	1	2	6	93	2
580202	Myoforceps_aristata	Myoforceps	aristata	-82.48	27.89	Caribbean	shelf	Aquitanian	20.4	23.7	recent	1	2	6	52	4
580203	Leiosolenus_bisulcatus	Leiosolenus	bisulcatus	-82.48	27.89	Caribbean	shelf	Aquitanian	20.4	23.7	recent	1	2	6	45	3
580205	Coralliophaga_elegantula	Coralliophaga	elegantula	-82.48	27.89	Caribbean	shelf	Aquitanian	20.4	23.7	extinct	1	5	3	25	3
580206	Crassatella_deformis	Crassatella	deformis	-82.48	27.89	Caribbean	shelf	Aquitanian	20.4	23.7	extinct	1	5	3	55	3
580208	Cardita_shepardi	Cardita	shepardi	-82.48	27.89	Caribbean	shelf	Aquitanian	20.4	23.7	extinct	1	5	3	25	4
580210	Glyptoactis_serricosta	Glyptoactis	serricosta	-82.48	27.89	Caribbean	shelf	Aquitanian	20.4	23.7	extinct	1	5	3	23	3
580213	Chama_hillsboroughensis	Chama	hillsboroughensis	-82.48	27.89	Caribbean	shelf	Aquitanian	20.4	23.7	extinct	1	3	6	45	3
580209	Venericardia_nodifera	Venericardia	nodifera	-82.48	27.89	Caribbean	shelf	Aquitanian	20.4	23.7	extinct	1	5	3	32	5
580215	Ctena_scurra	Ctena	scurra	-82.48	27.89	Caribbean	shelf	Aquitanian	20.4	23.7	extinct	6	6	3	16	4
580229	Dallocardia_phlyctaena	Dallocardia	phlyctaena	-82.48	27.89	Caribbean	shelf	Aquitanian	20.4	23.7	extinct	1	5	3	27	2
580217	Lucinisca_silicatus	Lucinisca	silicatus	-82.48	27.89	Caribbean	shelf	Aquitanian	20.4	23.7	extinct	6	6	3	16	2
580218	Miltha_hillsboroensis	Miltha	hillsboroensis	-82.48	27.89	Caribbean	shelf	Aquitanian	20.4	23.7	extinct	6	6	3	74	3
580219	Cardiolucina_tampaensis	Cardiolucina	tampaensis	-82.48	27.89	Caribbean	shelf	Aquitanian	20.4	23.7	extinct	6	6	3	5.1	3
580220	Diplodonta_alta	Diplodonta	alta	-82.48	27.89	Caribbean	shelf	Aquitanian	20.4	23.7	extinct	1	5	3	16	4
580221	Diplodonta_catopotium	Diplodonta	catopotium	-82.48	27.89	Caribbean	shelf	Aquitanian	20.4	23.7	extinct	1	5	3	16	4
580222	Erycina_indecisa	Erycina	indecisa	-82.48	27.89	Caribbean	shelf	Aquitanian	20.4	23.7	extinct	1	5	5	7.3	3
580223	Bornia_tampae	Bornia	tampae	-82.48	27.89	Caribbean	shelf	Aquitanian	20.4	23.7	extinct	1	5	5	7.8	2
580224	Trigoniocardia_berberum	Trigoniocardia	berberum	-82.48	27.89	Caribbean	shelf	Aquitanian	20.4	23.7	extinct	1	5	3	18	3
580225	Trigoniocardia_aliculum	Trigoniocardia	aliculum	-82.48	27.89	Caribbean	shelf	Aquitanian	20.4	23.7	extinct	1	5	3	13	3
580226	Trachycardium_delphicum	Trachycardium	delphicum	-82.48	27.89	Caribbean	shelf	Aquitanian	20.4	23.7	extinct	1	5	3	34	2
580227	Nemocardium_parile	Nemocardium	parile	-82.48	27.89	Caribbean	shelf	Aquitanian	20.4	23.7	extinct	1	5	3	16	5
580228	Trachycardium_silicatum	Trachycardium	silicatum	-82.48	27.89	Caribbean	shelf	Aquitanian	20.4	23.7	extinct	1	5	3	48	2
580214	Arcinella_draconis	Arcinella	draconis	-82.48	27.89	Caribbean	shelf	Aquitanian	20.4	23.7	extinct	1	3	6	27	4
579634	Potamides_transecta	Potamides	transecta	-82.48	27.89	Caribbean	shelf	Aquitanian	20.4	23.7	extinct	4	3	2	33	1
579624	Orthaulax_inornatus	Orthaulax	inornatus	-82.48	27.89	Caribbean	shelf	Aquitanian	20.4	23.7	extinct	4	3	2	78	3
579625	Orthaulax_pugnax	Orthaulax	pugnax	-82.48	27.89	Caribbean	shelf	Aquitanian	20.4	23.7	extinct	4	3	2	78	3
579626	Strombus_liocyclus	Strombus	liocyclus	-82.48	27.89	Caribbean	shelf	Aquitanian	20.4	23.7	extinct	4	3	2	83	2
579627	Cerithiopsis_silicata	Cerithiopsis	silicata	-82.48	27.89	Caribbean	shelf	Aquitanian	20.4	23.7	extinct	5	3	2	3.8	2
579628	Bittium_priscum	Bittium	priscum	-82.48	27.89	Caribbean	shelf	Aquitanian	20.4	23.7	extinct	4	3	2	7.2	3
579629	Bittium_sora	Bittium	sora	-82.48	27.89	Caribbean	shelf	Aquitanian	20.4	23.7	extinct	4	3	2	7.2	3
579630	Bittium_adela	Bittium	adela	-82.48	27.89	Caribbean	shelf	Aquitanian	20.4	23.7	extinct	4	3	2	7.2	3
579631	Cerithium_praecursor	Cerithium	praecursor	-82.48	27.89	Caribbean	shelf	Aquitanian	20.4	23.7	extinct	4	3	2	34	2
580115	Tectonatica_floridana	Tectonatica	floridana	-82.48	27.89	Caribbean	shelf	Aquitanian	20.4	23.7	extinct	5	5	2	6.8	3
579633	Cerithiopsilla_georgiana	Cerithiopsilla	georgiana	-82.48	27.89	Caribbean	shelf	Aquitanian	20.4	23.7	recent	4	3	2	5	1
579598	Zonaria_tumulus	Zonaria	tumulus	-82.48	27.89	Caribbean	shelf	Aquitanian	20.4	23.7	extinct	5	3	2	44	4
579635	Pyrazisinus_cornutus	Pyrazisinus	cornutus	-82.48	27.89	Caribbean	shelf	Aquitanian	20.4	23.7	extinct	4	3	2	45	1
579543	Vasum_engonatum	Vasum	engonatum	-82.48	27.89	Caribbean	shelf	Aquitanian	20.4	23.7	extinct	5	3	2	96	3
579542	Vasum_subcapitellum	Vasum	subcapitellum	-82.48	27.89	Caribbean	shelf	Aquitanian	20.4	23.7	extinct	5	3	2	81	3
579541	Turbinella_polygonata	Turbinella	polygonata	-82.48	27.89	Caribbean	shelf	Aquitanian	20.4	23.7	extinct	5	3	2	160	4
579540	Conomitra_angulata	Conomitra	angulata	-82.48	27.89	Caribbean	shelf	Aquitanian	20.4	23.7	extinct	5	3	2	18	5
579539	Costellaria_myrum	Costellaria	myrum	-82.48	27.89	Caribbean	shelf	Aquitanian	20.4	23.7	extinct	5	3	2	26	4
579538	Costellaria_syrum	Costellaria	syrum	-82.48	27.89	Caribbean	shelf	Aquitanian	20.4	23.7	extinct	5	3	2	26	4
579537	Subcancilla_silicata	Subcancilla	silicata	-82.48	27.89	Caribbean	shelf	Aquitanian	20.4	23.7	extinct	5	3	2	30	5
579632	Cerithium_plectrum	Cerithium	plectrum	-82.48	27.89	Caribbean	shelf	Aquitanian	20.4	23.7	extinct	4	3	2	34	2
580114	Euspira_hemicrypta	Euspira	hemicrypta	-82.48	27.89	Caribbean	shelf	Aquitanian	20.4	23.7	extinct	5	5	2	54	5
579637	Pyrazisinus_acutus	Pyrazisinus	acutus	-82.48	27.89	Caribbean	shelf	Aquitanian	20.4	23.7	extinct	4	3	2	45	1
579623	Oniscidia_chipolanum	Oniscidia	chipolanum	-82.48	27.89	Caribbean	shelf	Aquitanian	20.4	23.7	extinct	5	3	2	32	5
579599	Oniscidia_chipolanum	Oniscidia	chipolanum	-82.48	27.89	Caribbean	shelf	Aquitanian	20.4	23.7	extinct	5	3	2	32	5
579546	Latirus_multilineatus	Latirus	multilineatus	-82.48	27.89	Caribbean	shelf	Aquitanian	20.4	23.7	extinct	5	3	2	46	3
579545	Latirus_floridanus	Latirus	floridanus	-82.48	27.89	Caribbean	shelf	Aquitanian	20.4	23.7	extinct	5	3	2	46	3
579509	Syntomodrillia_spica	Syntomodrillia	spica	-82.48	27.89	Caribbean	shelf	Aquitanian	20.4	23.7	extinct	5	3	2	25	3
579510	Syntomodrillia_tecla	Syntomodrillia	tecla	-82.48	27.89	Caribbean	shelf	Aquitanian	20.4	23.7	extinct	5	3	2	25	3
579511	Syntomodrillia_newmani	Syntomodrillia	newmani	-82.48	27.89	Caribbean	shelf	Aquitanian	20.4	23.7	extinct	5	3	2	25	3
579507	Crassispira_smilia	Crassispira	smilia	-82.48	27.89	Caribbean	shelf	Aquitanian	20.4	23.7	extinct	5	3	2	31	2
579544	Fasciolaria_petrosa	Fasciolaria	petrosa	-82.48	27.89	Caribbean	shelf	Aquitanian	20.4	23.7	extinct	5	3	2	128	3
579534	Serrata_impagina	Serrata	impagina	-82.48	27.89	Caribbean	shelf	Aquitanian	20.4	23.7	extinct	5	3	2	8.9	4
579515	Trigonostoma_subthomasiae	Trigonostoma	subthomasiae	-82.48	27.89	Caribbean	shelf	Aquitanian	20.4	23.7	extinct	5	3	2	36	4
579536	Lyria_musicina	Lyria	musicina	-82.48	27.89	Caribbean	shelf	Aquitanian	20.4	23.7	extinct	5	3	2	37	5
580106	Assiminea_aldra	Assiminea	aldra	-82.48	27.89	Caribbean	shelf	Aquitanian	20.4	23.7	extinct	4	3	2	3	1
580105	Turritella_litharia	Turritella	litharia	-82.48	27.89	Caribbean	shelf	Aquitanian	20.4	23.7	extinct	1	3	3	69	4
580104	Turritella_atacta	Turritella	atacta	-82.48	27.89	Caribbean	shelf	Aquitanian	20.4	23.7	extinct	1	3	3	69	4
580088	Turritella_megalobasis	Turritella	megalobasis	-82.48	27.89	Caribbean	shelf	Aquitanian	20.4	23.7	extinct	1	3	3	69	4
580087	Turritella_pagodaeformis	Turritella	pagodaeformis	-82.48	27.89	Caribbean	shelf	Aquitanian	20.4	23.7	extinct	1	3	3	69	4
579636	Pyrazisinus_campanulatus	Pyrazisinus	campanulatus	-82.48	27.89	Caribbean	shelf	Aquitanian	20.4	23.7	extinct	4	3	2	45	1
580110	Trochita_aperta	Trochita	aperta	-82.48	27.89	Caribbean	shelf	Aquitanian	20.4	23.7	extinct	1	3	4	28	4
579516	Trigonostoma_tampaensis	Trigonostoma	tampaensis	-82.48	27.89	Caribbean	shelf	Aquitanian	20.4	23.7	extinct	5	3	2	36	4
580111	Hipponix_willcoxii	Hipponix	willcoxii	-82.48	27.89	Caribbean	shelf	Aquitanian	20.4	23.7	extinct	4	3	4	15	4
579514	Drillia_illiota	Drillia	illiota	-82.48	27.89	Caribbean	shelf	Aquitanian	20.4	23.7	extinct	5	3	2	14	3
579513	Drillia_silfa	Drillia	silfa	-82.48	27.89	Caribbean	shelf	Aquitanian	20.4	23.7	extinct	5	3	2	14	3
579512	Syntomodrillia_glyphostoma	Syntomodrillia	glyphostoma	-82.48	27.89	Caribbean	shelf	Aquitanian	20.4	23.7	extinct	5	3	2	25	3
580086	Turritella_tampae	Turritella	tampae	-82.48	27.89	Caribbean	shelf	Aquitanian	20.4	23.7	extinct	1	3	3	69	4
580085	Tenagodus_tampensis	Tenagodus	tampensis	-82.48	27.89	Caribbean	shelf	Aquitanian	20.4	23.7	extinct	1	3	5	123	5
580084	Petaloconchus_varians	Petaloconchus	varians	-82.48	27.89	Caribbean	shelf	Aquitanian	20.4	23.7	recent	1	3	6	200	3
580083	Petaloconchus_graniferus	Petaloconchus	graniferus	-82.48	27.89	Caribbean	shelf	Aquitanian	20.4	23.7	recent	1	3	6	83	3
580082	Thylacodes_ballistae	Thylacodes	ballistae	-82.48	27.89	Caribbean	shelf	Aquitanian	20.4	23.7	extinct	1	3	6	54	2
579638	Modulus_turbinatus	Modulus	turbinatus	-82.48	27.89	Caribbean	shelf	Aquitanian	20.4	23.7	extinct	4	3	2	17	3
579517	Oliva_posti	Oliva	posti	-82.48	27.89	Caribbean	shelf	Aquitanian	20.4	23.7	extinct	5	3	2	22	3
579525	Prunum_gregaria	Prunum	gregaria	-82.48	27.89	Caribbean	shelf	Aquitanian	20.4	23.7	extinct	5	3	2	18	4
579533	Serrata_elegantula	Serrata	elegantula	-82.48	27.89	Caribbean	shelf	Aquitanian	20.4	23.7	extinct	5	3	2	8.9	4
579532	Serrata_newmani	Serrata	newmani	-82.48	27.89	Caribbean	shelf	Aquitanian	20.4	23.7	extinct	5	3	2	8.9	4
579531	Eratoidea_mollitor	Eratoidea	mollitor	-82.48	27.89	Caribbean	shelf	Aquitanian	20.4	23.7	extinct	5	3	2	11	5
579530	Prunum_faunula	Prunum	faunula	-82.48	27.89	Caribbean	shelf	Aquitanian	20.4	23.7	extinct	5	3	2	9	4
579529	Prunum_infecta	Prunum	infecta	-82.48	27.89	Caribbean	shelf	Aquitanian	20.4	23.7	extinct	5	3	2	7.7	4
579528	Prunum_inepta	Prunum	inepta	-82.48	27.89	Caribbean	shelf	Aquitanian	20.4	23.7	extinct	5	3	2	5.5	4
579597	Tritonopsis_vaughani	Tritonopsis	vaughani	-82.48	27.89	Caribbean	shelf	Aquitanian	20.4	23.7	extinct	5	3	2	45	3
580109	Dispotaea_constrictum	Dispotaea	constrictum	-82.48	27.89	Caribbean	shelf	Aquitanian	20.4	23.7	extinct	1	3	4	33	3
579526	Prunum_posti	Prunum	posti	-82.48	27.89	Caribbean	shelf	Aquitanian	20.4	23.7	extinct	5	3	2	6.4	4
579535	Lyria_heilprini	Lyria	heilprini	-82.48	27.89	Caribbean	shelf	Aquitanian	20.4	23.7	extinct	5	3	2	37	5
579524	Prunum_myrina	Prunum	myrina	-82.48	27.89	Caribbean	shelf	Aquitanian	20.4	23.7	extinct	5	3	2	17	4
579523	Prunum_inntensa	Prunum	inntensa	-82.48	27.89	Caribbean	shelf	Aquitanian	20.4	23.7	extinct	5	3	2	17	4
579522	Marginella_ballista	Marginella	ballista	-82.48	27.89	Caribbean	shelf	Aquitanian	20.4	23.7	extinct	5	3	2	14	5
579521	Ancilla_shepardi	Ancilla	shepardi	-82.48	27.89	Caribbean	shelf	Aquitanian	20.4	23.7	extinct	5	3	2	32	4
579520	Oliva_eutorta	Oliva	eutorta	-82.48	27.89	Caribbean	shelf	Aquitanian	20.4	23.7	extinct	5	3	2	50	4
579519	Olivella_colleta	Olivella	colleta	-82.48	27.89	Caribbean	shelf	Aquitanian	20.4	23.7	extinct	5	3	2	16	3
579518	Olivella_lata	Olivella	lata	-82.48	27.89	Caribbean	shelf	Aquitanian	20.4	23.7	extinct	5	3	2	16	3
580113	Xenophora_conchyliophora	Xenophora	conchyliophora	-82.48	27.89	Caribbean	shelf	Aquitanian	20.4	23.7	recent	4	3	2	72	5
580112	Hipponix_tampensis	Hipponix	tampensis	-82.48	27.89	Caribbean	shelf	Aquitanian	20.4	23.7	extinct	4	3	4	15	4
579527	Prunum_bellulum	Prunum	bellulum	-82.48	27.89	Caribbean	shelf	Aquitanian	20.4	23.7	recent	5	3	2	12	5
580182	Arca_paratina	Arca	paratina	-82.48	27.89	Caribbean	shelf	Aquitanian	20.4	23.7	extinct	1	3	6	28	2
580193	Plicatula_densata	Plicatula	densata	-82.48	27.89	Caribbean	shelf	Aquitanian	20.4	23.7	extinct	1	2	6	28	2
580192	Spondylus_chipolanus	Spondylus	chipolanus	-82.48	27.89	Caribbean	shelf	Aquitanian	20.4	23.7	extinct	1	3	6	87	3
580191	Lindapecten_chipolanus	Lindapecten	chipolanus	-82.48	27.89	Caribbean	shelf	Aquitanian	20.4	23.7	extinct	1	3	6	25	3
580190	Cubitostrea_rugifera	Cubitostrea	rugifera	-82.48	27.89	Caribbean	shelf	Aquitanian	20.4	23.7	extinct	1	2	6	58	3
580189	Crassostrea_vaughani	Crassostrea	vaughani	-82.48	27.89	Caribbean	shelf	Aquitanian	20.4	23.7	extinct	1	2	6	119	2
580188	Anadara_hypomela	Anadara	hypomela	-82.48	27.89	Caribbean	shelf	Aquitanian	20.4	23.7	extinct	1	4	4	48	3
580187	Anadara_latidentata	Anadara	latidentata	-82.48	27.89	Caribbean	shelf	Aquitanian	20.4	23.7	extinct	1	4	4	48	3
580186	Arcopsis_adamsi	Arcopsis	adamsi	-82.48	27.89	Caribbean	shelf	Aquitanian	20.4	23.7	recent	1	3	6	17	2
580185	Acar_domingensis	Acar	domingensis	-82.48	27.89	Caribbean	shelf	Aquitanian	20.4	23.7	recent	1	3	6	21	4
580183	Barbatia_marylandica	Barbatia	marylandica	-82.48	27.89	Caribbean	shelf	Aquitanian	20.4	23.7	extinct	1	3	6	50	2
580196	Brachidontes_grammatus	Brachidontes	grammatus	-82.48	27.89	Caribbean	shelf	Aquitanian	20.4	23.7	extinct	1	2	6	20	1
580181	Arca_grammatodonta	Arca	grammatodonta	-82.48	27.89	Caribbean	shelf	Aquitanian	20.4	23.7	extinct	1	3	6	50	2
580180	Arca_umbonata	Arca	umbonata	-82.48	27.89	Caribbean	shelf	Aquitanian	20.4	23.7	recent	1	3	6	67	2
580179	Tucetona_lamyi	Tucetona	lamyi	-82.48	27.89	Caribbean	shelf	Aquitanian	20.4	23.7	extinct	1	4	3	32	3
580178	Yoldia_frater	Yoldia	frater	-82.48	27.89	Caribbean	shelf	Aquitanian	20.4	23.7	extinct	3	5	3	19	4
580177	Nuculana_flexuosa	Nuculana	flexuosa	-82.48	27.89	Caribbean	shelf	Aquitanian	20.4	23.7	extinct	3	5	3	14	5
580133	Nuculana_posti	Nuculana	posti	-82.48	27.89	Caribbean	shelf	Aquitanian	20.4	23.7	extinct	3	5	3	14	5
580132	Nucula_tampae	Nucula	tampae	-82.48	27.89	Caribbean	shelf	Aquitanian	20.4	23.7	extinct	3	5	3	5	4
580131	Diodora_ceryx	Diodora	ceryx	-82.48	27.89	Caribbean	shelf	Aquitanian	20.4	23.7	extinct	4	3	4	23	3
580130	Diodora_chipolana	Diodora	chipolana	-82.48	27.89	Caribbean	shelf	Aquitanian	20.4	23.7	extinct	4	3	4	15	3
580184	Barbatia_arcula	Barbatia	arcula	-82.48	27.89	Caribbean	shelf	Aquitanian	20.4	23.7	extinct	1	3	6	50	3
579495	Haminoea_sulcobasis	Haminoea	sulcobasis	-82.48	27.89	Caribbean	shelf	Aquitanian	20.4	23.7	extinct	5	3	2	17	2
579506	Hindsiclava_eupora	Hindsiclava	eupora	-82.48	27.89	Caribbean	shelf	Aquitanian	20.4	23.7	extinct	5	3	2	55	5
579505	Crassispira_sella	Crassispira	sella	-82.48	27.89	Caribbean	shelf	Aquitanian	20.4	23.7	extinct	5	3	2	31	2
579504	Fusiturricula_lapenotierei	Fusiturricula	lapenotierei	-82.48	27.89	Caribbean	shelf	Aquitanian	20.4	23.7	extinct	5	3	2	37	5
579503	Fusiturricula_servata	Fusiturricula	servata	-82.48	27.89	Caribbean	shelf	Aquitanian	20.4	23.7	extinct	5	3	2	37	5
579502	Fusiturricula_condominia	Fusiturricula	condominia	-82.48	27.89	Caribbean	shelf	Aquitanian	20.4	23.7	extinct	5	3	2	37	5
579501	Polystira_tampensis	Polystira	tampensis	-82.48	27.89	Caribbean	shelf	Aquitanian	20.4	23.7	extinct	5	3	2	65	4
579500	Polystira_albidata	Polystira	albidata	-82.48	27.89	Caribbean	shelf	Aquitanian	20.4	23.7	extinct	5	3	2	65	4
579499	Conus_designatus	Conus	designatus	-82.48	27.89	Caribbean	shelf	Aquitanian	20.4	23.7	extinct	5	3	2	50	3
579498	Conus_planiceps	Conus	planiceps	-82.48	27.89	Caribbean	shelf	Aquitanian	20.4	23.7	extinct	5	3	2	50	3
580194	Modiolus_silicatus	Modiolus	silicatus	-82.48	27.89	Caribbean	shelf	Aquitanian	20.4	23.7	extinct	1	4	6	22	3
579496	Strioterebrum_ballista	Strioterebrum	ballista	-82.48	27.89	Caribbean	shelf	Aquitanian	20.4	23.7	extinct	5	3	2	31	3
580195	Modiolus_blandus	Modiolus	blandus	-82.48	27.89	Caribbean	shelf	Aquitanian	20.4	23.7	extinct	1	4	6	44	3
579494	Bulla_petrosa	Bulla	petrosa	-82.48	27.89	Caribbean	shelf	Aquitanian	20.4	23.7	extinct	5	3	2	34	3
579493	Scaphander_ballista	Scaphander	ballista	-82.48	27.89	Caribbean	shelf	Aquitanian	20.4	23.7	extinct	5	3	2	9.5	6
579492	Retusa_vaginata	Retusa	vaginata	-82.48	27.89	Caribbean	shelf	Aquitanian	20.4	23.7	extinct	5	3	2	5.5	4
579491	Acteocina_squarrosa	Acteocina	squarrosa	-82.48	27.89	Caribbean	shelf	Aquitanian	20.4	23.7	extinct	5	3	2	4.6	3
579490	Acteocina_wetherilli	Acteocina	wetherilli	-82.48	27.89	Caribbean	shelf	Aquitanian	20.4	23.7	extinct	5	3	2	4.6	3
579508	Crassispira_eupatoria	Crassispira	eupatoria	-82.48	27.89	Caribbean	shelf	Aquitanian	20.4	23.7	extinct	5	3	2	31	2
580198	Botula_cinnamomeus	Botula	cinnamomeus	-82.48	27.89	Caribbean	shelf	Aquitanian	20.4	23.7	recent	1	5	5	23	3
580197	Modiolus_minimus	Modiolus	minimus	-82.48	27.89	Caribbean	shelf	Aquitanian	20.4	23.7	extinct	1	4	6	97	3
580127	Arene_solariella	Arene	solariella	-82.48	27.89	Caribbean	shelf	Aquitanian	20.4	23.7	extinct	4	3	2	5.5	3
579497	Conus_iliolus	Conus	iliolus	-82.48	27.89	Caribbean	shelf	Aquitanian	20.4	23.7	extinct	5	3	2	50	3
579577	Cantharus_pauper	Cantharus	pauper	-82.48	27.89	Caribbean	shelf	Aquitanian	20.4	23.7	extinct	5	3	2	33	3
579586	Murexiella_crispangula	Murexiella	crispangula	-82.48	27.89	Caribbean	shelf	Aquitanian	20.4	23.7	extinct	5	3	2	26	4
580128	Arene_coronata	Arene	coronata	-82.48	27.89	Caribbean	shelf	Aquitanian	20.4	23.7	extinct	4	3	2	5.5	3
579584	Phyllonotus_trophoniformis	Phyllonotus	trophoniformis	-82.48	27.89	Caribbean	shelf	Aquitanian	20.4	23.7	extinct	5	3	2	67	3
580129	Nerita_tampaensis	Nerita	tampaensis	-82.48	27.89	Caribbean	shelf	Aquitanian	20.4	23.7	extinct	4	3	2	31	2
579582	Mitrella_dicaria	Mitrella	dicaria	-82.48	27.89	Caribbean	shelf	Aquitanian	20.4	23.7	extinct	5	3	2	8.1	4
579581	Mitrella_eluthera	Mitrella	eluthera	-82.48	27.89	Caribbean	shelf	Aquitanian	20.4	23.7	extinct	5	3	2	8.1	4
579580	Mitrella_acanthodes	Mitrella	acanthodes	-82.48	27.89	Caribbean	shelf	Aquitanian	20.4	23.7	extinct	5	3	2	8.1	4
579587	Murexiella_crispangula	Murexiella	crispangula	-82.48	27.89	Caribbean	shelf	Aquitanian	20.4	23.7	extinct	5	3	2	26	4
579578	Nassarius_ethelinda	Nassarius	ethelinda	-82.48	27.89	Caribbean	shelf	Aquitanian	20.4	23.7	extinct	5	3	2	11	4
579585	Phyllonotus_tritonopsis	Phyllonotus	tritonopsis	-82.48	27.89	Caribbean	shelf	Aquitanian	20.4	23.7	extinct	5	3	2	67	3
579576	Phos_ursula	Phos	ursula	-82.48	27.89	Caribbean	shelf	Aquitanian	20.4	23.7	extinct	5	3	2	21	4
579574	Melongena_sculpturata	Melongena	sculpturata	-82.48	27.89	Caribbean	shelf	Aquitanian	20.4	23.7	extinct	5	3	2	160	2
579573	Melongena_turricula	Melongena	turricula	-82.48	27.89	Caribbean	shelf	Aquitanian	20.4	23.7	extinct	5	3	2	143	2
579572	Busycon_stellatum	Busycon	stellatum	-82.48	27.89	Caribbean	shelf	Aquitanian	20.4	23.7	extinct	5	3	2	241	3
579571	Busycon_tampaense	Busycon	tampaense	-82.48	27.89	Caribbean	shelf	Aquitanian	20.4	23.7	extinct	5	3	2	241	3
579570	Fusinus_nexilis	Fusinus	nexilis	-82.48	27.89	Caribbean	shelf	Aquitanian	20.4	23.7	extinct	5	3	2	95	4
579549	Fusinus_ballista	Fusinus	ballista	-82.48	27.89	Caribbean	shelf	Aquitanian	20.4	23.7	extinct	5	3	2	95	4
579548	Latirus_rugatus	Latirus	rugatus	-82.48	27.89	Caribbean	shelf	Aquitanian	20.4	23.7	extinct	5	3	2	46	3
579579	Mitrella_turgidula	Mitrella	turgidula	-82.48	27.89	Caribbean	shelf	Aquitanian	20.4	23.7	extinct	5	3	2	8.1	4
580116	Globularia_streptostoma	Globularia	streptostoma	-82.48	27.89	Caribbean	shelf	Aquitanian	20.4	23.7	extinct	4	3	2	60	2
579547	Latirus_callimorphus	Latirus	callimorphus	-82.48	27.89	Caribbean	shelf	Aquitanian	20.4	23.7	extinct	5	3	2	46	3
580126	Calliostoma_tampicum	Calliostoma	tampicum	-82.48	27.89	Caribbean	shelf	Aquitanian	20.4	23.7	extinct	5	3	2	16	4
580125	Margarites_tampaensis	Margarites	tampaensis	-82.48	27.89	Caribbean	shelf	Aquitanian	20.4	23.7	extinct	4	3	2	15	4
580124	Omphalius_exoletus	Omphalius	exoletus	-82.48	27.89	Caribbean	shelf	Aquitanian	20.4	23.7	extinct	4	3	2	12	3
580123	Turbo_crenorugatus	Turbo	crenorugatus	-82.48	27.89	Caribbean	shelf	Aquitanian	20.4	23.7	extinct	4	3	2	46	4
580122	Tricolia_precursor	Tricolia	precursor	-82.48	27.89	Caribbean	shelf	Aquitanian	20.4	23.7	extinct	4	3	2	4.5	3
580121	Sinum_chipolanum	Sinum	chipolanum	-82.48	27.89	Caribbean	shelf	Aquitanian	20.4	23.7	extinct	5	5	2	31	3
580120	Sinum_imperforatum	Sinum	imperforatum	-82.48	27.89	Caribbean	shelf	Aquitanian	20.4	23.7	extinct	5	5	2	13	3
580119	Pachycrommium_floridana	Pachycrommium	floridana	-82.48	27.89	Caribbean	shelf	Aquitanian	20.4	23.7	extinct	4	3	2	33	2
580118	Ampullinopsis_amphora	Ampullinopsis	amphora	-82.48	27.89	Caribbean	shelf	Aquitanian	20.4	23.7	extinct	4	3	2	48	2
579583	Anachis_eutheria	Anachis	eutheria	-82.48	27.89	Caribbean	shelf	Aquitanian	20.4	23.7	extinct	5	3	2	12	3
580117	Globularia_solidula	Globularia	solidula	-82.48	27.89	Caribbean	shelf	Aquitanian	20.4	23.7	extinct	4	3	2	60	2
579588	Chicoreus_burnsii	Chicoreus	burnsii	-82.48	27.89	Caribbean	shelf	Aquitanian	20.4	23.7	extinct	5	3	2	53	5
579596	Ecphora_tampaensis	Ecphora	tampaensis	-82.48	27.89	Caribbean	shelf	Aquitanian	20.4	23.7	extinct	5	3	2	18	3
579595	Ocenebra_inornata	Ocenebra	inornata	-82.48	27.89	Caribbean	shelf	Aquitanian	20.4	23.7	recent	5	3	2	40	3
579594	Coralliophila_magna	Coralliophila	magna	-82.48	27.89	Caribbean	shelf	Aquitanian	20.4	23.7	recent	5	3	2	36	3
579593	Ocenebra_scabrosa	Ocenebra	scabrosa	-82.48	27.89	Caribbean	shelf	Aquitanian	20.4	23.7	extinct	5	3	2	22	4
579592	Dermomurex_sexangulus	Dermomurex	sexangulus	-82.48	27.89	Caribbean	shelf	Aquitanian	20.4	23.7	extinct	5	3	2	23	4
579591	Calotrophon_heilprini	Calotrophon	heilprini	-82.48	27.89	Caribbean	shelf	Aquitanian	20.4	23.7	extinct	5	3	2	17	4
579590	Siphonochelus_siphonifera	Siphonochelus	siphonifera	-82.48	27.89	Caribbean	shelf	Aquitanian	20.4	23.7	extinct	5	3	2	18	6
580265	Dinocardium_pinellasense	Dinocardium	pinellasense	-82.44	27.93	Caribbean	shelf	Aquitanian	20.4	23.7	extinct	1	5	3	68	3
580263	Modiolus_blandus	Modiolus	blandus	-82.44	27.93	Caribbean	shelf	Aquitanian	20.4	23.7	extinct	1	4	6	44	3
580260	Ampullinopsis_amphora	Ampullinopsis	amphora	-82.44	27.93	Caribbean	shelf	Aquitanian	20.4	23.7	extinct	4	3	2	48	2
580262	Crassostrea_vaughani	Crassostrea	vaughani	-82.44	27.93	Caribbean	shelf	Aquitanian	20.4	23.7	extinct	1	2	6	119	2
580261	Anadara_hypomela	Anadara	hypomela	-82.44	27.93	Caribbean	shelf	Aquitanian	20.4	23.7	extinct	1	4	4	48	3
580266	Antigona_shepardi	Antigona	shepardi	-82.44	27.93	Caribbean	shelf	Aquitanian	20.4	23.7	extinct	1	5	3	42	3
580258	Pyrazisinus_campanulatus	Pyrazisinus	campanulatus	-82.44	27.93	Caribbean	shelf	Aquitanian	20.4	23.7	extinct	4	3	2	45	1
580257	Potamides_hillsboroensis	Potamides	hillsboroensis	-82.44	27.93	Caribbean	shelf	Aquitanian	20.4	23.7	extinct	4	3	2	33	1
580256	Ocenebra_inornata	Ocenebra	inornata	-82.44	27.93	Caribbean	shelf	Aquitanian	20.4	23.7	recent	5	3	2	40	3
580259	Turritella_litharia	Turritella	litharia	-82.44	27.93	Caribbean	shelf	Aquitanian	20.4	23.7	extinct	1	3	3	69	4
580268	Strombus_liocyclus	Strombus	liocyclus	-82.47	27.82	Caribbean	shelf	Aquitanian	20.4	23.7	extinct	4	3	2	83	2
580275	Tellinella_silicata	Tellinella	silicata	-82.47	27.82	Caribbean	shelf	Aquitanian	20.4	23.7	extinct	2	6	3	45	2
580274	Anomalocardia_penita	Anomalocardia	penita	-82.47	27.82	Caribbean	shelf	Aquitanian	20.4	23.7	extinct	1	5	3	27	1
580273	Lirophora_glyptoconcha	Lirophora	glyptoconcha	-82.47	27.82	Caribbean	shelf	Aquitanian	20.4	23.7	extinct	1	5	3	29	3
580272	Here_wacissana	Here	wacissana	-82.47	27.82	Caribbean	shelf	Aquitanian	20.4	23.7	extinct	6	6	3	16	5
580271	Glyptoactis_serricosta	Glyptoactis	serricosta	-82.47	27.82	Caribbean	shelf	Aquitanian	20.4	23.7	extinct	1	5	3	23	3
580276	Semele_silicata	Semele	silicata	-82.47	27.82	Caribbean	shelf	Aquitanian	20.4	23.7	extinct	2	5	3	23	3
580269	Pyrazisinus_campanulatus	Pyrazisinus	campanulatus	-82.47	27.82	Caribbean	shelf	Aquitanian	20.4	23.7	extinct	4	3	2	45	1
580267	Oniscidia_chipolanum	Oniscidia	chipolanum	-82.47	27.82	Caribbean	shelf	Aquitanian	20.4	23.7	extinct	5	3	2	32	5
580277	Panopea_goldfussii	Panopea	goldfussii	-82.47	27.82	Caribbean	shelf	Aquitanian	20.4	23.7	extinct	1	6	5	130	3
580270	Turritella_pagodaeformis	Turritella	pagodaeformis	-82.47	27.82	Caribbean	shelf	Aquitanian	20.4	23.7	extinct	1	3	3	69	4
580350	Zonaria_tumulus	Zonaria	tumulus	-82.37	27.96	Caribbean	shelf	Aquitanian	20.4	23.7	extinct	5	3	2	44	4
580369	Tucetona_lamyi	Tucetona	lamyi	-82.37	27.96	Caribbean	shelf	Aquitanian	20.4	23.7	extinct	1	4	3	32	3
580388	Lirophora_glyptoconcha	Lirophora	glyptoconcha	-82.37	27.96	Caribbean	shelf	Aquitanian	20.4	23.7	extinct	1	5	3	29	3
580387	Agriopoma_nux	Agriopoma	nux	-82.37	27.96	Caribbean	shelf	Aquitanian	20.4	23.7	extinct	1	5	3	38	3
580386	Macrocallista_floridana	Macrocallista	floridana	-82.37	27.96	Caribbean	shelf	Aquitanian	20.4	23.7	extinct	1	5	3	44	2
580385	Dallocardia_phlyctaena	Dallocardia	phlyctaena	-82.37	27.96	Caribbean	shelf	Aquitanian	20.4	23.7	extinct	1	5	3	27	2
580337	Oliva_eutorta	Oliva	eutorta	-82.37	27.96	Caribbean	shelf	Aquitanian	20.4	23.7	extinct	5	3	2	50	4
580384	Trigoniocardia_gadsdenense	Trigoniocardia	gadsdenense	-82.37	27.96	Caribbean	shelf	Aquitanian	20.4	23.7	extinct	1	5	3	32	3
580348	Urosalpinx_hillsboroensis	Urosalpinx	hillsboroensis	-82.37	27.96	Caribbean	shelf	Aquitanian	20.4	23.7	extinct	5	3	2	30	3
580356	Globularia_streptostoma	Globularia	streptostoma	-82.37	27.96	Caribbean	shelf	Aquitanian	20.4	23.7	extinct	4	3	2	60	2
580357	Ampullinopsis_amphora	Ampullinopsis	amphora	-82.37	27.96	Caribbean	shelf	Aquitanian	20.4	23.7	extinct	4	3	2	48	2
580365	Pachycrommium_floridana	Pachycrommium	floridana	-82.37	27.96	Caribbean	shelf	Aquitanian	20.4	23.7	extinct	4	3	2	33	2
580366	Nerita_tampaensis	Nerita	tampaensis	-82.37	27.96	Caribbean	shelf	Aquitanian	20.4	23.7	extinct	4	3	2	31	2
580383	Miltha_hillsboroensis	Miltha	hillsboroensis	-82.37	27.96	Caribbean	shelf	Aquitanian	20.4	23.7	extinct	6	6	3	74	3
580368	Yoldia_frater	Yoldia	frater	-82.37	27.96	Caribbean	shelf	Aquitanian	20.4	23.7	extinct	3	5	3	19	4
580391	Anomalocardia_penita	Anomalocardia	penita	-82.37	27.96	Caribbean	shelf	Aquitanian	20.4	23.7	extinct	1	5	3	27	1
580370	Arca_umbonata	Arca	umbonata	-82.37	27.96	Caribbean	shelf	Aquitanian	20.4	23.7	recent	1	3	6	67	2
580371	Barbatia_marylandica	Barbatia	marylandica	-82.37	27.96	Caribbean	shelf	Aquitanian	20.4	23.7	extinct	1	3	6	50	2
580372	Anadara_hypomela	Anadara	hypomela	-82.37	27.96	Caribbean	shelf	Aquitanian	20.4	23.7	extinct	1	4	4	48	3
580373	Dimarzipecten_crocus	Dimarzipecten	crocus	-82.37	27.96	Caribbean	shelf	Aquitanian	20.4	23.7	extinct	1	3	3	39	3
580374	Nodipecten_burnetti	Nodipecten	burnetti	-82.37	27.96	Caribbean	shelf	Aquitanian	20.4	23.7	extinct	1	3	3	192	5
580375	Modiolus_blandus	Modiolus	blandus	-82.37	27.96	Caribbean	shelf	Aquitanian	20.4	23.7	extinct	1	4	6	44	3
580376	Botula_cinnamomeus	Botula	cinnamomeus	-82.37	27.96	Caribbean	shelf	Aquitanian	20.4	23.7	recent	1	5	5	23	3
580378	Carditamera_tegea	Carditamera	tegea	-82.37	27.96	Caribbean	shelf	Aquitanian	20.4	23.7	extinct	1	5	6	37	2
580379	Glyptoactis_serricosta	Glyptoactis	serricosta	-82.37	27.96	Caribbean	shelf	Aquitanian	20.4	23.7	extinct	1	5	3	23	3
580381	Chama_tampaensis	Chama	tampaensis	-82.37	27.96	Caribbean	shelf	Aquitanian	20.4	23.7	extinct	1	3	6	45	3
580382	Here_wacissana	Here	wacissana	-82.37	27.96	Caribbean	shelf	Aquitanian	20.4	23.7	extinct	6	6	3	16	5
580367	Diodora_chipolana	Diodora	chipolana	-82.37	27.96	Caribbean	shelf	Aquitanian	20.4	23.7	extinct	4	3	4	15	3
580342	Conomitra_angulata	Conomitra	angulata	-82.37	27.96	Caribbean	shelf	Aquitanian	20.4	23.7	extinct	5	3	2	18	5
580395	Panopea_goldfussii	Panopea	goldfussii	-82.37	27.96	Caribbean	shelf	Aquitanian	20.4	23.7	extinct	1	6	5	130	3
580394	Merisca_halidona	Merisca	halidona	-82.37	27.96	Caribbean	shelf	Aquitanian	20.4	23.7	extinct	2	6	3	31	2
580393	Merisca_merula	Merisca	merula	-82.37	27.96	Caribbean	shelf	Aquitanian	20.4	23.7	extinct	2	6	3	31	2
580336	Conus_planiceps	Conus	planiceps	-82.37	27.96	Caribbean	shelf	Aquitanian	20.4	23.7	extinct	5	3	2	50	3
580335	Conus_iliolus	Conus	iliolus	-82.37	27.96	Caribbean	shelf	Aquitanian	20.4	23.7	extinct	5	3	2	50	3
580338	Ancilla_shepardi	Ancilla	shepardi	-82.37	27.96	Caribbean	shelf	Aquitanian	20.4	23.7	extinct	5	3	2	32	4
580339	Marginella_ballista	Marginella	ballista	-82.37	27.96	Caribbean	shelf	Aquitanian	20.4	23.7	extinct	5	3	2	14	5
580389	Antigona_shepardi	Antigona	shepardi	-82.37	27.96	Caribbean	shelf	Aquitanian	20.4	23.7	extinct	1	5	3	42	3
580341	Lyria_heilprini	Lyria	heilprini	-82.37	27.96	Caribbean	shelf	Aquitanian	20.4	23.7	extinct	5	3	2	37	5
580390	Chamelea_rhodia	Chamelea	rhodia	-82.37	27.96	Caribbean	shelf	Aquitanian	20.4	23.7	extinct	1	5	3	42	4
580343	Busycon_tampaense	Busycon	tampaense	-82.37	27.96	Caribbean	shelf	Aquitanian	20.4	23.7	extinct	5	3	2	241	3
580344	Busycon_stellatum	Busycon	stellatum	-82.37	27.96	Caribbean	shelf	Aquitanian	20.4	23.7	extinct	5	3	2	241	3
580345	Melongena_sculpturata	Melongena	sculpturata	-82.37	27.96	Caribbean	shelf	Aquitanian	20.4	23.7	extinct	5	3	2	160	2
580346	Nassarius_ethelinda	Nassarius	ethelinda	-82.37	27.96	Caribbean	shelf	Aquitanian	20.4	23.7	extinct	5	3	2	11	4
580347	Phyllonotus_trophoniformis	Phyllonotus	trophoniformis	-82.37	27.96	Caribbean	shelf	Aquitanian	20.4	23.7	extinct	5	3	2	67	3
580349	Ecphora_tampaensis	Ecphora	tampaensis	-82.37	27.96	Caribbean	shelf	Aquitanian	20.4	23.7	extinct	5	3	2	18	3
580392	Mercenaria_halidona	Mercenaria	halidona	-82.37	27.96	Caribbean	shelf	Aquitanian	20.4	23.7	extinct	1	5	3	92	1
580351	Strombus_liocyclus	Strombus	liocyclus	-82.37	27.96	Caribbean	shelf	Aquitanian	20.4	23.7	extinct	4	3	2	83	2
580352	Potamides_transecta	Potamides	transecta	-82.37	27.96	Caribbean	shelf	Aquitanian	20.4	23.7	extinct	4	3	2	33	1
580353	Pyrazisinus_campanulatus	Pyrazisinus	campanulatus	-82.37	27.96	Caribbean	shelf	Aquitanian	20.4	23.7	extinct	4	3	2	45	1
580354	Turritella_tampae	Turritella	tampae	-82.37	27.96	Caribbean	shelf	Aquitanian	20.4	23.7	extinct	1	3	3	69	4
580355	Turritella_atacta	Turritella	atacta	-82.37	27.96	Caribbean	shelf	Aquitanian	20.4	23.7	extinct	1	3	3	69	4
580340	Prunum_gregaria	Prunum	gregaria	-82.37	27.96	Caribbean	shelf	Aquitanian	20.4	23.7	extinct	5	3	2	18	4
580421	Turritella_tarponensis	Turritella	tarponensis	-82.76	28.15	Caribbean	shelf	Aquitanian	20.4	23.7	extinct	1	3	3	69	4
580422	Trochita_aperta	Trochita	aperta	-82.76	28.15	Caribbean	shelf	Aquitanian	20.4	23.7	extinct	1	3	4	28	4
580423	Globularia_solidula	Globularia	solidula	-82.76	28.15	Caribbean	shelf	Aquitanian	20.4	23.7	extinct	4	3	2	60	2
580424	Ampullinopsis_amphora	Ampullinopsis	amphora	-82.76	28.15	Caribbean	shelf	Aquitanian	20.4	23.7	extinct	4	3	2	48	2
580425	Sinum_imperforatum	Sinum	imperforatum	-82.76	28.15	Caribbean	shelf	Aquitanian	20.4	23.7	extinct	5	5	2	13	3
580426	Arca_umbonata	Arca	umbonata	-82.76	28.15	Caribbean	shelf	Aquitanian	20.4	23.7	recent	1	3	6	67	2
580420	Petaloconchus_graniferus	Petaloconchus	graniferus	-82.76	28.15	Caribbean	shelf	Aquitanian	20.4	23.7	recent	1	3	6	83	3
580430	Leiosolenus_bisulcatus	Leiosolenus	bisulcatus	-82.76	28.15	Caribbean	shelf	Aquitanian	20.4	23.7	recent	1	2	6	45	3
580427	Anadara_tarponensis	Anadara	tarponensis	-82.76	28.15	Caribbean	shelf	Aquitanian	20.4	23.7	extinct	1	4	4	48	3
580431	Carditamera_anclotensis	Carditamera	anclotensis	-82.76	28.15	Caribbean	shelf	Aquitanian	20.4	23.7	extinct	1	5	6	37	2
580433	Diplodonta_alta	Diplodonta	alta	-82.76	28.15	Caribbean	shelf	Aquitanian	20.4	23.7	extinct	1	5	3	16	4
580434	Trachycardium_anclotense	Trachycardium	anclotense	-82.76	28.15	Caribbean	shelf	Aquitanian	20.4	23.7	extinct	1	5	3	48	2
580435	Dinocardium_pinellasense	Dinocardium	pinellasense	-82.76	28.15	Caribbean	shelf	Aquitanian	20.4	23.7	extinct	1	5	3	68	3
580436	Chamelea_rhodia	Chamelea	rhodia	-82.76	28.15	Caribbean	shelf	Aquitanian	20.4	23.7	extinct	1	5	3	42	4
580410	Busycon_tampaense	Busycon	tampaense	-82.76	28.15	Caribbean	shelf	Aquitanian	20.4	23.7	extinct	5	3	2	241	3
580429	Plicatula_densata	Plicatula	densata	-82.76	28.15	Caribbean	shelf	Aquitanian	20.4	23.7	extinct	1	2	6	28	2
580419	Pyrazisinus_cornutus	Pyrazisinus	cornutus	-82.76	28.15	Caribbean	shelf	Aquitanian	20.4	23.7	extinct	4	3	2	45	1
580409	Turbinella_polygonata	Turbinella	polygonata	-82.76	28.15	Caribbean	shelf	Aquitanian	20.4	23.7	extinct	5	3	2	160	4
580407	Conus_designatus	Conus	designatus	-82.76	28.15	Caribbean	shelf	Aquitanian	20.4	23.7	extinct	5	3	2	50	3
580412	Phyllonotus_trophoniformis	Phyllonotus	trophoniformis	-82.76	28.15	Caribbean	shelf	Aquitanian	20.4	23.7	extinct	5	3	2	67	3
580413	Ocenebra_inornata	Ocenebra	inornata	-82.76	28.15	Caribbean	shelf	Aquitanian	20.4	23.7	recent	5	3	2	40	3
580414	Tritonopsis_vaughani	Tritonopsis	vaughani	-82.76	28.15	Caribbean	shelf	Aquitanian	20.4	23.7	extinct	5	3	2	45	3
580415	Orthaulax_pugnax	Orthaulax	pugnax	-82.76	28.15	Caribbean	shelf	Aquitanian	20.4	23.7	extinct	4	3	2	78	3
580416	Strombus_liocyclus	Strombus	liocyclus	-82.76	28.15	Caribbean	shelf	Aquitanian	20.4	23.7	extinct	4	3	2	83	2
580417	Cerithium_praecursor	Cerithium	praecursor	-82.76	28.15	Caribbean	shelf	Aquitanian	20.4	23.7	extinct	4	3	2	34	2
580418	Pyrazisinus_campanulatus	Pyrazisinus	campanulatus	-82.76	28.15	Caribbean	shelf	Aquitanian	20.4	23.7	extinct	4	3	2	45	1
580408	Lyria_heilprini	Lyria	heilprini	-82.76	28.15	Caribbean	shelf	Aquitanian	20.4	23.7	extinct	5	3	2	37	5
580821	Antigona_shepardi	Antigona	shepardi	-84.84	30.69	Caribbean	shelf	Aquitanian	20.4	23.7	extinct	1	5	3	42	3
580815	Here_wacissana	Here	wacissana	-84.84	30.69	Caribbean	shelf	Aquitanian	20.4	23.7	extinct	6	6	3	16	5
580812	Lithophaga_antillarum	Lithophaga	antillarum	-84.84	30.69	Caribbean	shelf	Aquitanian	20.4	23.7	recent	1	2	6	120	3
580823	Semele_silicata	Semele	silicata	-84.84	30.69	Caribbean	shelf	Aquitanian	20.4	23.7	extinct	2	5	3	23	3
580813	Glyptoactis_serricosta	Glyptoactis	serricosta	-84.84	30.69	Caribbean	shelf	Aquitanian	20.4	23.7	extinct	1	5	3	23	3
580811	Botula_cinnamomeus	Botula	cinnamomeus	-84.84	30.69	Caribbean	shelf	Aquitanian	20.4	23.7	recent	1	5	5	23	3
580816	Lucinisca_silicatus	Lucinisca	silicatus	-84.84	30.69	Caribbean	shelf	Aquitanian	20.4	23.7	extinct	6	6	3	16	2
580817	Diplodonta_catopotium	Diplodonta	catopotium	-84.84	30.69	Caribbean	shelf	Aquitanian	20.4	23.7	extinct	1	5	3	16	4
580818	Trigoniocardia_gadsdenense	Trigoniocardia	gadsdenense	-84.84	30.69	Caribbean	shelf	Aquitanian	20.4	23.7	extinct	1	5	3	32	3
580820	Omanidacna_gunteri	Omanidacna	gunteri	-84.84	30.69	Caribbean	shelf	Aquitanian	20.4	23.7	extinct	1	5	3	41	3
580822	Anomalocardia_penita	Anomalocardia	penita	-84.84	30.69	Caribbean	shelf	Aquitanian	20.4	23.7	extinct	1	5	3	27	1
580808	Arca_umbonata	Arca	umbonata	-84.84	30.69	Caribbean	shelf	Aquitanian	20.4	23.7	recent	1	3	6	67	2
580819	Trachycardium_brooksvillense	Trachycardium	brooksvillense	-84.84	30.69	Caribbean	shelf	Aquitanian	20.4	23.7	extinct	1	5	3	48	2
580800	Zonaria_tumulus	Zonaria	tumulus	-84.84	30.69	Caribbean	shelf	Aquitanian	20.4	23.7	extinct	5	3	2	44	4
580809	Barbatia_marylandica	Barbatia	marylandica	-84.84	30.69	Caribbean	shelf	Aquitanian	20.4	23.7	extinct	1	3	6	50	2
580796	Scaphander_ballista	Scaphander	ballista	-84.84	30.69	Caribbean	shelf	Aquitanian	20.4	23.7	extinct	5	3	2	9.5	6
580797	Conus_iliolus	Conus	iliolus	-84.84	30.69	Caribbean	shelf	Aquitanian	20.4	23.7	extinct	5	3	2	50	3
580799	Coralliophila_magna	Coralliophila	magna	-84.84	30.69	Caribbean	shelf	Aquitanian	20.4	23.7	recent	5	3	2	36	3
580801	Orthaulax_pugnax	Orthaulax	pugnax	-84.84	30.69	Caribbean	shelf	Aquitanian	20.4	23.7	extinct	4	3	2	78	3
580802	Tenagodus_tampensis	Tenagodus	tampensis	-84.84	30.69	Caribbean	shelf	Aquitanian	20.4	23.7	extinct	1	3	5	123	5
580803	Turritella_megalobasis	Turritella	megalobasis	-84.84	30.69	Caribbean	shelf	Aquitanian	20.4	23.7	extinct	1	3	3	69	4
580804	Trochita_aperta	Trochita	aperta	-84.84	30.69	Caribbean	shelf	Aquitanian	20.4	23.7	extinct	1	3	4	28	4
580805	Globularia_streptostoma	Globularia	streptostoma	-84.84	30.69	Caribbean	shelf	Aquitanian	20.4	23.7	extinct	4	3	2	60	2
580806	Nucula_gadsdenensis	Nucula	gadsdenensis	-84.84	30.69	Caribbean	shelf	Aquitanian	20.4	23.7	extinct	3	5	3	5	4
580807	Glycymeris_gadsdenensis	Glycymeris	gadsdenensis	-84.84	30.69	Caribbean	shelf	Aquitanian	20.4	23.7	extinct	1	4	3	39	3
580798	Conus_planiceps	Conus	planiceps	-84.84	30.69	Caribbean	shelf	Aquitanian	20.4	23.7	extinct	5	3	2	50	3
580842	Semele_sardonica	Semele	sardonica	-84.84	30.69	Caribbean	shelf	Aquitanian	20.4	23.7	extinct	2	5	3	34	3
580834	Ampullinopsis_amphora	Ampullinopsis	amphora	-84.84	30.69	Caribbean	shelf	Aquitanian	20.4	23.7	extinct	4	3	2	48	2
580835	Arca_umbonata	Arca	umbonata	-84.84	30.69	Caribbean	shelf	Aquitanian	20.4	23.7	recent	1	3	6	67	2
580836	Anadara_tarponensis	Anadara	tarponensis	-84.84	30.69	Caribbean	shelf	Aquitanian	20.4	23.7	extinct	1	4	4	48	3
580837	Dimarzipecten_crocus	Dimarzipecten	crocus	-84.84	30.69	Caribbean	shelf	Aquitanian	20.4	23.7	extinct	1	3	3	39	3
580833	Turritella_tampae	Turritella	tampae	-84.84	30.69	Caribbean	shelf	Aquitanian	20.4	23.7	extinct	1	3	3	69	4
580838	Trachycardium_hernandoensis	Trachycardium	hernandoensis	-84.84	30.69	Caribbean	shelf	Aquitanian	20.4	23.7	extinct	1	5	3	48	2
580839	Trachycardium_brooksvillense	Trachycardium	brooksvillense	-84.84	30.69	Caribbean	shelf	Aquitanian	20.4	23.7	extinct	1	5	3	48	2
580840	Antigona_shepardi	Antigona	shepardi	-84.84	30.69	Caribbean	shelf	Aquitanian	20.4	23.7	extinct	1	5	3	42	3
580841	Mercenaria_halidona	Mercenaria	halidona	-84.84	30.69	Caribbean	shelf	Aquitanian	20.4	23.7	extinct	1	5	3	92	1
581072	Turritella_cauredalitoensis	Turritella	cauredalitoensis	-70.673056	11.020278	Caribbean	shelf	Aquitanian	20.4	23.7	extinct	1	3	3	38	4
581071	Turritella_bowenae	Turritella	bowenae	-70.673056	11.020278	Caribbean	shelf	Aquitanian	20.4	23.7	extinct	1	3	3	60	4
581068	Amussiopecten_antiguensis	Amussiopecten	antiguensis	-70.673056	11.020278	Caribbean	shelf	Aquitanian	20.4	23.7	extinct	1	3	2	47	4
581069	Glossaulax_paraguanensis	Glossaulax	paraguanensis	-70.673056	11.020278	Caribbean	shelf	Aquitanian	20.4	23.7	extinct	5	5	2	47	2
581070	Turritella_andreasi	Turritella	andreasi	-70.673056	11.020278	Caribbean	shelf	Aquitanian	20.4	23.7	extinct	1	3	3	69	4
838202	Grandiarca_balboai	Grandiarca	balboai	-79.658333	9.058333	Caribbean	shelf	Aquitanian	20.4	23.7	extinct	1	4	4	38	2
838283	Semele_chipolana	Semele	chipolana	-79.658333	9.058333	Caribbean	shelf	Aquitanian	20.4	23.7	extinct	2	5	3	54	3
838281	Hyotissa_haitensis	Hyotissa	haitensis	-79.658333	9.058333	Caribbean	shelf	Aquitanian	20.4	23.7	extinct	1	3	6	114	3
838282	Cubitostrea_rugifera	Cubitostrea	rugifera	-79.658333	9.058333	Caribbean	shelf	Aquitanian	20.4	23.7	extinct	1	2	6	58	3
838299	Nemocardium_hadraterum	Nemocardium	hadraterum	-79.658333	9.058333	Caribbean	shelf	Aquitanian	20.4	23.7	extinct	1	5	3	28	5
838290	Dimya_adaia	Dimya	adaia	-79.658333	9.058333	Caribbean	shelf	Aquitanian	20.4	23.7	extinct	1	3	6	12	5
838291	Hyotissa_haitensis	Hyotissa	haitensis	-79.658333	9.058333	Caribbean	shelf	Aquitanian	20.4	23.7	extinct	1	3	6	114	3
838293	Cubitostrea_rugifera	Cubitostrea	rugifera	-79.658333	9.058333	Caribbean	shelf	Aquitanian	20.4	23.7	extinct	1	2	6	58	3
838294	Glyptoactis_metaicha	Glyptoactis	metaicha	-79.658333	9.058333	Caribbean	shelf	Aquitanian	20.4	23.7	extinct	1	5	3	31	3
838295	Eucrassatella_mediamericana	Eucrassatella	mediamericana	-79.658333	9.058333	Caribbean	shelf	Aquitanian	20.4	23.7	extinct	1	4	3	53	3
838296	Trachycardium_isocardia	Trachycardium	isocardia	-79.658333	9.058333	Caribbean	shelf	Aquitanian	20.4	23.7	recent	1	5	3	75	2
838289	Spondylus_scotti	Spondylus	scotti	-79.658333	9.058333	Caribbean	shelf	Aquitanian	20.4	23.7	extinct	1	3	6	87	3
838298	Dallocardia_dominicense	Dallocardia	dominicense	-79.658333	9.058333	Caribbean	shelf	Aquitanian	20.4	23.7	extinct	1	5	3	71	2
838301	Semele_chipolana	Semele	chipolana	-79.658333	9.058333	Caribbean	shelf	Aquitanian	20.4	23.7	extinct	2	5	3	54	3
838300	Globivenus_harrisiana	Globivenus	harrisiana	-79.658333	9.058333	Caribbean	shelf	Aquitanian	20.4	23.7	extinct	1	5	3	36	4
838302	Megapitaria_maculata	Megapitaria	maculata	-79.658333	9.058333	Caribbean	shelf	Aquitanian	20.4	23.7	recent	1	5	3	77	3
838304	Clementia_dariena	Clementia	dariena	-79.658333	9.058333	Caribbean	shelf	Aquitanian	20.4	23.7	extinct	1	5	3	65	4
838305	Chionopsis_eurylopas	Chionopsis	eurylopas	-79.658333	9.058333	Caribbean	shelf	Aquitanian	20.4	23.7	extinct	1	5	3	44	2
838307	Hexacorbula_cruziana	Hexacorbula	cruziana	-79.658333	9.058333	Caribbean	shelf	Aquitanian	20.4	23.7	extinct	1	5	6	22	5
838297	Dallocardia_phlyctaena	Dallocardia	phlyctaena	-79.658333	9.058333	Caribbean	shelf	Aquitanian	20.4	23.7	extinct	1	5	3	27	2
838208	Turritella_subgrundifera	Turritella	subgrundifera	-79.658333	9.058333	Caribbean	shelf	Aquitanian	20.4	23.7	extinct	1	3	3	77	4
838287	Mimachlamys_canalis	Mimachlamys	canalis	-79.658333	9.058333	Caribbean	shelf	Aquitanian	20.4	23.7	extinct	1	3	6	63	3
838286	Amusium_toulae	Amusium	toulae	-79.658333	9.058333	Caribbean	shelf	Aquitanian	20.4	23.7	extinct	1	3	2	117	5
838214	Tosarca_campta	Tosarca	campta	-79.658333	9.058333	Caribbean	shelf	Aquitanian	20.4	23.7	extinct	1	4	4	56	3
838213	Rasia_dariensis	Rasia	dariensis	-79.658333	9.058333	Caribbean	shelf	Aquitanian	20.4	23.7	extinct	1	3	4	42	3
838212	Dentalium_uscarinanum	Dentalium	uscarinanum	-79.658333	9.058333	Caribbean	shelf	Aquitanian	20.4	23.7	extinct	5	4	3	52	4
838211	Echinophoria_tostoma	Echinophoria	tostoma	-79.658333	9.058333	Caribbean	shelf	Aquitanian	20.4	23.7	extinct	5	3	2	28	5
838210	Cyphoma_intermedium	Cyphoma	intermedium	-79.658333	9.058333	Caribbean	shelf	Aquitanian	20.4	23.7	recent	5	3	2	44	2
838209	Architectonica_nobilis	Architectonica	nobilis	-79.658333	9.058333	Caribbean	shelf	Aquitanian	20.4	23.7	recent	5	3	2	51	3
838288	Lepidopecten_proteus	Lepidopecten	proteus	-79.658333	9.058333	Caribbean	shelf	Aquitanian	20.4	23.7	extinct	1	3	3	31	4
838303	Dosinia_delicatissima	Dosinia	delicatissima	-79.658333	9.058333	Caribbean	shelf	Aquitanian	20.4	23.7	extinct	1	6	3	52	2
838204	Dentalium_uscarinanum	Dentalium	uscarinanum	-79.658333	9.058333	Caribbean	shelf	Aquitanian	20.4	23.7	extinct	5	4	3	52	4
838206	Saccella_balboae	Saccella	balboae	-79.658333	9.058333	Caribbean	shelf	Aquitanian	20.4	23.7	extinct	3	5	3	11	4
838309	Psammacoma_diaphas	Psammacoma	diaphas	-79.658333	9.058333	Caribbean	shelf	Aquitanian	20.4	23.7	extinct	2	6	3	30	3
838310	Eurytellina_vetula	Eurytellina	vetula	-79.658333	9.058333	Caribbean	shelf	Aquitanian	20.4	23.7	extinct	2	6	3	39	3
838203	Echinophoria_tostoma	Echinophoria	tostoma	-79.658333	9.058333	Caribbean	shelf	Aquitanian	20.4	23.7	extinct	5	3	2	28	5
838205	Acila_isthmica	Acila	isthmica	-79.658333	9.058333	Caribbean	shelf	Aquitanian	20.4	23.7	extinct	3	5	3	24	6
838312	Varicorbula_vieta	Varicorbula	vieta	-79.658333	9.058333	Caribbean	shelf	Aquitanian	20.4	23.7	extinct	1	5	6	7.7	4
841133	Turritella_amaras	Turritella	amaras	-79.616667	9.133333	Caribbean	shelf	Aquitanian	20.4	23.7	extinct	1	3	3	47	4
841134	Turritella_altilira	Turritella	altilira	-79.616667	9.133333	Caribbean	shelf	Aquitanian	20.4	23.7	extinct	1	3	3	97	4
841132	Turritella_collazica	Turritella	collazica	-79.616667	9.133333	Caribbean	shelf	Aquitanian	20.4	23.7	extinct	1	3	3	65	4
841109	Spondylus_scotti	Spondylus	scotti	-79.616667	9.133333	Caribbean	shelf	Aquitanian	20.4	23.7	extinct	1	3	6	87	3
841130	Turritella_collazica	Turritella	collazica	-79.616667	9.133333	Caribbean	shelf	Aquitanian	20.4	23.7	extinct	1	3	3	65	4
841123	Spondylus_scotti	Spondylus	scotti	-79.616667	9.133333	Caribbean	shelf	Aquitanian	20.4	23.7	extinct	1	3	6	87	3
841127	Dallocardia_dominicense	Dallocardia	dominicense	-79.616667	9.133333	Caribbean	shelf	Aquitanian	20.4	23.7	extinct	1	5	3	71	2
841126	Periglypta_tarquinia	Periglypta	tarquinia	-79.616667	9.133333	Caribbean	shelf	Aquitanian	20.4	23.7	extinct	1	5	3	102	3
841122	Caribachlamys_sentis	Caribachlamys	sentis	-79.616667	9.133333	Caribbean	shelf	Aquitanian	20.4	23.7	recent	1	3	6	40	3
841137	Turritella_amaras	Turritella	amaras	-79.616667	9.133333	Caribbean	shelf	Aquitanian	20.4	23.7	extinct	1	3	3	47	4
841121	Mimachlamys_canalis	Mimachlamys	canalis	-79.616667	9.133333	Caribbean	shelf	Aquitanian	20.4	23.7	extinct	1	3	6	63	3
841119	Spondylus_scotti	Spondylus	scotti	-79.616667	9.133333	Caribbean	shelf	Aquitanian	20.4	23.7	extinct	1	3	6	87	3
841120	Periglypta_tarquinia	Periglypta	tarquinia	-79.616667	9.133333	Caribbean	shelf	Aquitanian	20.4	23.7	extinct	1	5	3	102	3
841118	Amussiopecten_antiguensis	Amussiopecten	antiguensis	-79.616667	9.133333	Caribbean	shelf	Aquitanian	20.4	23.7	extinct	1	3	2	47	4
841136	Campanile_herculeanus	Campanile	herculeanus	-79.616667	9.133333	Caribbean	shelf	Aquitanian	20.4	23.7	extinct	4	3	2	88	3
841116	Hyotissa_polylopha	Hyotissa	polylopha	-79.616667	9.133333	Caribbean	shelf	Aquitanian	20.4	23.7	extinct	1	3	6	148	3
841115	Amusium_toulae	Amusium	toulae	-79.616667	9.133333	Caribbean	shelf	Aquitanian	20.4	23.7	extinct	1	3	2	117	5
841110	Glyptoactis_stenygra	Glyptoactis	stenygra	-79.616667	9.133333	Caribbean	shelf	Aquitanian	20.4	23.7	extinct	1	5	3	31	3
841111	Semele_chipolana	Semele	chipolana	-79.616667	9.133333	Caribbean	shelf	Aquitanian	20.4	23.7	extinct	2	5	3	54	3
841107	Periglypta_tarquinia	Periglypta	tarquinia	-79.616667	9.133333	Caribbean	shelf	Aquitanian	20.4	23.7	extinct	1	5	3	102	3
841108	Pegophysema_janus	Pegophysema	janus	-79.616667	9.133333	Caribbean	shelf	Aquitanian	20.4	23.7	extinct	6	6	3	34	4
841104	Periglypta_tarquinia	Periglypta	tarquinia	-79.616667	9.133333	Caribbean	shelf	Aquitanian	20.4	23.7	extinct	1	5	3	102	3
435876	Turritella_amaras	Turritella	amaras	-79.679169	9.083333	Caribbean	shelf	Aquitanian	20.4	23.7	extinct	1	3	3	47	4
1273499	Interchlamys_tamiamiensis	Interchlamys	tamiamiensis	-60.865002	14.47	Caribbean	shelf	Aquitanian	20.4	23.7	extinct	1	3	3	47	3
1067613	Interchlamys_jacobiana	Interchlamys	jacobiana	-66.667503	17.982222	Caribbean	shelf	Burdigalian	16	20.4	extinct	1	3	3	38	3
1205919	Dallocardia_sanctidavidis	Dallocardia	sanctidavidis	-71.292618	11.97199	Caribbean	shelf	Burdigalian	16	20.4	extinct	1	5	3	47	2
1205918	Conus_talis	Conus	talis	-71.292618	11.97199	Caribbean	shelf	Burdigalian	16	20.4	extinct	5	3	2	29	3
1205922	Turritella_matarucana	Turritella	matarucana	-71.292618	11.97199	Caribbean	shelf	Burdigalian	16	20.4	extinct	1	3	3	90	3
1205920	Clementia_dariena	Clementia	dariena	-71.292618	11.97199	Caribbean	shelf	Burdigalian	16	20.4	extinct	1	5	3	65	4
1205921	Megapitaria_maculata	Megapitaria	maculata	-71.292618	11.97199	Caribbean	shelf	Burdigalian	16	20.4	recent	1	5	3	77	3
1205930	Cunearca_inutilis	Cunearca	inutilis	-71.294487	11.97526	Caribbean	shelf	Burdigalian	16	20.4	extinct	1	5	4	17	2
1205933	Potamides_suprasulcatus	Potamides	suprasulcatus	-71.305748	11.97912	Caribbean	shelf	Burdigalian	16	20.4	extinct	4	3	2	30	1
1205937	Tucetona_democraciana	Tucetona	democraciana	-71.305748	11.97912	Caribbean	shelf	Burdigalian	16	20.4	extinct	1	4	3	29	3
1205934	Turritella_matarucana	Turritella	matarucana	-71.305748	11.97912	Caribbean	shelf	Burdigalian	16	20.4	extinct	1	3	3	90	3
1205935	Turritella_machapoorensis	Turritella	machapoorensis	-71.305748	11.97912	Caribbean	shelf	Burdigalian	16	20.4	extinct	1	3	3	63	4
1206003	Megapitaria_maculata	Megapitaria	maculata	-71.295013	12.0349	Caribbean	shelf	Burdigalian	16	20.4	recent	1	5	3	77	3
1206008	Hybolophus_venezuelana	Hybolophus	venezuelana	-71.295013	12.0349	Caribbean	shelf	Burdigalian	16	20.4	extinct	1	4	3	46	2
1206009	Cunearca_inutilis	Cunearca	inutilis	-71.295013	12.0349	Caribbean	shelf	Burdigalian	16	20.4	extinct	1	5	4	17	2
1206006	Arcinella_yaquensis	Arcinella	yaquensis	-71.295013	12.0349	Caribbean	shelf	Burdigalian	16	20.4	extinct	1	3	6	28	4
1206004	Glyptoactis_paraguanensis	Glyptoactis	paraguanensis	-71.295013	12.0349	Caribbean	shelf	Burdigalian	16	20.4	extinct	1	5	3	30	3
1206002	Tucetona_democraciana	Tucetona	democraciana	-71.295013	12.0349	Caribbean	shelf	Burdigalian	16	20.4	extinct	1	4	3	29	3
1206001	Turritella_cocoditana	Turritella	cocoditana	-71.295013	12.0349	Caribbean	shelf	Burdigalian	16	20.4	extinct	1	3	3	31	4
1206007	Dallocardia_sanctidavidis	Dallocardia	sanctidavidis	-71.295013	12.0349	Caribbean	shelf	Burdigalian	16	20.4	extinct	1	5	3	47	2
1206005	Chama_berjadinensis	Chama	berjadinensis	-71.295013	12.0349	Caribbean	shelf	Burdigalian	16	20.4	extinct	1	3	6	49	3
1206069	Turritella_cocoditana	Turritella	cocoditana	-71.319878	11.966084	Caribbean	shelf	Burdigalian	16	20.4	extinct	1	3	3	31	4
1206070	Turritella_machapoorensis	Turritella	machapoorensis	-71.319878	11.966084	Caribbean	shelf	Burdigalian	16	20.4	extinct	1	3	3	63	4
1206071	Tucetona_democraciana	Tucetona	democraciana	-71.319878	11.966084	Caribbean	shelf	Burdigalian	16	20.4	extinct	1	4	3	29	3
1206100	Cyclinella_venezuelana	Cyclinella	venezuelana	-71.313332	12.00446	Caribbean	shelf	Burdigalian	16	20.4	extinct	1	5	3	49	2
1206082	Turbinella_falconensis	Turbinella	falconensis	-71.313332	12.00446	Caribbean	shelf	Burdigalian	16	20.4	extinct	5	3	2	48	4
1206098	Glyptoactis_paraguanensis	Glyptoactis	paraguanensis	-71.313332	12.00446	Caribbean	shelf	Burdigalian	16	20.4	extinct	1	5	3	30	3
1206085	Polinices_nelsoni	Polinices	nelsoni	-71.313332	12.00446	Caribbean	shelf	Burdigalian	16	20.4	extinct	5	5	2	17	3
1206084	Turritella_cocoditana	Turritella	cocoditana	-71.313332	12.00446	Caribbean	shelf	Burdigalian	16	20.4	extinct	1	3	3	31	4
1206099	Knefastia_lavinoides	Knefastia	lavinoides	-71.313332	12.00446	Caribbean	shelf	Burdigalian	16	20.4	extinct	5	3	2	68	5
1206101	Ficus_carbasea	Ficus	carbasea	-71.313332	12.00446	Caribbean	shelf	Burdigalian	16	20.4	extinct	5	3	2	55	3
1206114	Caryocorbula_fortis	Caryocorbula	fortis	-71.313332	12.00446	Caribbean	shelf	Burdigalian	16	20.4	extinct	1	5	6	13	4
1206116	Dallocardia_sanctidavidis	Dallocardia	sanctidavidis	-71.313332	12.00446	Caribbean	shelf	Burdigalian	16	20.4	extinct	1	5	3	47	2
1206118	Crepidula_plana	Crepidula	plana	-71.313332	12.00446	Caribbean	shelf	Burdigalian	16	20.4	recent	1	3	4	43	2
1206110	Lirophora_quirosensis	Lirophora	quirosensis	-71.313332	12.00446	Caribbean	shelf	Burdigalian	16	20.4	extinct	1	5	3	29	3
1206108	Prunum_quirosense	Prunum	quirosense	-71.313332	12.00446	Caribbean	shelf	Burdigalian	16	20.4	extinct	5	3	2	20	4
1206083	Globivenus_palmerae	Globivenus	palmerae	-71.313332	12.00446	Caribbean	shelf	Burdigalian	16	20.4	extinct	1	5	3	34	4
1206106	Turritella_matarucana	Turritella	matarucana	-71.313332	12.00446	Caribbean	shelf	Burdigalian	16	20.4	extinct	1	3	3	90	3
1206105	Bivetiella_gabbiana	Bivetiella	gabbiana	-71.313332	12.00446	Caribbean	shelf	Burdigalian	16	20.4	extinct	5	3	2	36	2
1206091	Cunearca_guajirensis	Cunearca	guajirensis	-71.313332	12.00446	Caribbean	shelf	Burdigalian	16	20.4	extinct	1	5	4	30	2
1206092	Megapitaria_maculata	Megapitaria	maculata	-71.313332	12.00446	Caribbean	shelf	Burdigalian	16	20.4	recent	1	5	3	77	3
1206089	Modulus_tamanensis	Modulus	tamanensis	-71.313332	12.00446	Caribbean	shelf	Burdigalian	16	20.4	extinct	4	3	2	17	3
1206088	Chama_quirosana	Chama	quirosana	-71.313332	12.00446	Caribbean	shelf	Burdigalian	16	20.4	extinct	1	3	6	38	3
1206104	Strioterebrum_ulloa	Strioterebrum	ulloa	-71.313332	12.00446	Caribbean	shelf	Burdigalian	16	20.4	extinct	5	3	2	40	3
1206086	Tosarca_veatchi	Tosarca	veatchi	-71.313332	12.00446	Caribbean	shelf	Burdigalian	16	20.4	extinct	1	4	4	56	3
1206103	Conus_talis	Conus	talis	-71.313332	12.00446	Caribbean	shelf	Burdigalian	16	20.4	extinct	5	3	2	29	3
1206087	Melongena_consors	Melongena	consors	-71.313332	12.00446	Caribbean	shelf	Burdigalian	16	20.4	extinct	5	3	2	75	2
1206122	Hybolophus_venezuelana	Hybolophus	venezuelana	-71.313377	12.004371	Caribbean	shelf	Burdigalian	16	20.4	extinct	1	4	3	46	2
1206119	Tucetona_democraciana	Tucetona	democraciana	-71.313377	12.004371	Caribbean	shelf	Burdigalian	16	20.4	extinct	1	4	3	29	3
1206121	Glyptoactis_paraguanensis	Glyptoactis	paraguanensis	-71.313377	12.004371	Caribbean	shelf	Burdigalian	16	20.4	extinct	1	5	3	30	3
1206120	Chama_berjadinensis	Chama	berjadinensis	-71.313377	12.004371	Caribbean	shelf	Burdigalian	16	20.4	extinct	1	3	6	49	3
1206135	Potamides_suprasulcatus	Potamides	suprasulcatus	-71.319878	11.966084	Caribbean	shelf	Burdigalian	16	20.4	extinct	4	3	2	30	1
1206133	Muracypraea_hyaena	Muracypraea	hyaena	-71.319878	11.966084	Caribbean	shelf	Burdigalian	16	20.4	extinct	5	3	2	56	4
1206132	Turritella_matarucana	Turritella	matarucana	-71.319878	11.966084	Caribbean	shelf	Burdigalian	16	20.4	extinct	1	3	3	90	3
1206138	Turritella_matarucana	Turritella	matarucana	-71.324928	11.96527	Caribbean	shelf	Burdigalian	16	20.4	extinct	1	3	3	90	3
1206146	Cunearca_guajirensis	Cunearca	guajirensis	-71.323669	11.96358	Caribbean	shelf	Burdigalian	16	20.4	extinct	1	5	4	30	2
1206145	Turbinella_falconensis	Turbinella	falconensis	-71.323669	11.96358	Caribbean	shelf	Burdigalian	16	20.4	extinct	5	3	2	48	4
1206144	Melongena_consors	Melongena	consors	-71.323669	11.96358	Caribbean	shelf	Burdigalian	16	20.4	extinct	5	3	2	75	2
1206143	Knefastia_lavinoides	Knefastia	lavinoides	-71.323669	11.96358	Caribbean	shelf	Burdigalian	16	20.4	extinct	5	3	2	68	5
1206142	Turritella_matarucana	Turritella	matarucana	-71.323669	11.96358	Caribbean	shelf	Burdigalian	16	20.4	extinct	1	3	3	90	3
1206518	Dosinia_delicatissima	Dosinia	delicatissima	-71.319862	11.96291	Caribbean	shelf	Burdigalian	16	20.4	extinct	1	6	3	52	2
1206542	Petaloconchus_sculpturatus	Petaloconchus	sculpturatus	-71.293587	12.03066	Caribbean	shelf	Burdigalian	16	20.4	recent	1	3	6	28	3
1206546	Hybolophus_venezuelana	Hybolophus	venezuelana	-71.293587	12.03066	Caribbean	shelf	Burdigalian	16	20.4	extinct	1	4	3	46	2
1206539	Conus_talis	Conus	talis	-71.293587	12.03066	Caribbean	shelf	Burdigalian	16	20.4	extinct	5	3	2	29	3
1206545	Megapitaria_maculata	Megapitaria	maculata	-71.293587	12.03066	Caribbean	shelf	Burdigalian	16	20.4	recent	1	5	3	77	3
1230878	Potamides_suprasulcatus	Potamides	suprasulcatus	-71.311729	12.003396	Caribbean	shelf	Burdigalian	16	20.4	extinct	4	3	2	30	1
1207119	Caryocorbula_fortis	Caryocorbula	fortis	-71.337387	11.93522	Caribbean	shelf	Burdigalian	16	20.4	extinct	1	5	6	13	4
1207117	Cunearca_guajirensis	Cunearca	guajirensis	-71.337387	11.93522	Caribbean	shelf	Burdigalian	16	20.4	extinct	1	5	4	30	2
1207118	Turritella_cocoditana	Turritella	cocoditana	-71.337387	11.93522	Caribbean	shelf	Burdigalian	16	20.4	extinct	1	3	3	31	4
1207468	Potamides_suprasulcatus	Potamides	suprasulcatus	-71.337387	11.93522	Caribbean	shelf	Burdigalian	16	20.4	extinct	4	3	2	30	1
1207470	Ochetoclava_venada	Ochetoclava	venada	-71.337387	11.93522	Caribbean	shelf	Burdigalian	16	20.4	extinct	4	3	2	27	2
1207471	Turbinella_falconensis	Turbinella	falconensis	-71.337387	11.93522	Caribbean	shelf	Burdigalian	16	20.4	extinct	5	3	2	48	4
1207473	Glossaulax_paraguanensis	Glossaulax	paraguanensis	-71.337387	11.93522	Caribbean	shelf	Burdigalian	16	20.4	extinct	5	5	2	47	2
1207469	Turritella_matarucana	Turritella	matarucana	-71.337387	11.93522	Caribbean	shelf	Burdigalian	16	20.4	extinct	1	3	3	90	3
1207121	Turritella_cocoditana	Turritella	cocoditana	-71.337303	11.95396	Caribbean	shelf	Burdigalian	16	20.4	extinct	1	3	3	31	4
1207122	Cunearca_guajirensis	Cunearca	guajirensis	-71.337303	11.95396	Caribbean	shelf	Burdigalian	16	20.4	extinct	1	5	4	30	2
1207125	Chama_berjadinensis	Chama	berjadinensis	-71.347389	11.95437	Caribbean	shelf	Burdigalian	16	20.4	extinct	1	3	6	49	3
1207126	Modulus_tamanensis	Modulus	tamanensis	-71.347389	11.95437	Caribbean	shelf	Burdigalian	16	20.4	extinct	4	3	2	17	3
1207127	Antillophos_gatunensis	Antillophos	gatunensis	-71.347389	11.95437	Caribbean	shelf	Burdigalian	16	20.4	extinct	5	3	2	28	4
1207124	Ochetoclava_venada	Ochetoclava	venada	-71.347389	11.95437	Caribbean	shelf	Burdigalian	16	20.4	extinct	4	3	2	27	2
1207435	Turritella_cocoditana	Turritella	cocoditana	-71.364899	11.87912	Caribbean	shelf	Burdigalian	16	20.4	extinct	1	3	3	31	4
1207461	Clementia_dariena	Clementia	dariena	-71.337303	11.95396	Caribbean	shelf	Burdigalian	16	20.4	extinct	1	5	3	65	4
1207462	Conus_talis	Conus	talis	-71.337303	11.95396	Caribbean	shelf	Burdigalian	16	20.4	extinct	5	3	2	29	3
1207464	Megapitaria_maculata	Megapitaria	maculata	-71.337303	11.95396	Caribbean	shelf	Burdigalian	16	20.4	recent	1	5	3	77	3
1207465	Muracypraea_hyaena	Muracypraea	hyaena	-71.337303	11.95396	Caribbean	shelf	Burdigalian	16	20.4	extinct	5	3	2	56	4
1207543	Cymia_cocoditana	Cymia	cocoditana	-71.36718	11.85104	Caribbean	shelf	Burdigalian	16	20.4	extinct	5	3	2	64	3
1207541	Cunearca_guajirensis	Cunearca	guajirensis	-71.36718	11.85104	Caribbean	shelf	Burdigalian	16	20.4	extinct	1	5	4	30	2
1207542	Melongena_consors	Melongena	consors	-71.36718	11.85104	Caribbean	shelf	Burdigalian	16	20.4	extinct	5	3	2	75	2
1207547	Eupleura_kugleri	Eupleura	kugleri	-71.36718	11.85104	Caribbean	shelf	Burdigalian	16	20.4	extinct	5	3	2	24	3
1207548	Turritella_matarucana	Turritella	matarucana	-71.36718	11.85104	Caribbean	shelf	Burdigalian	16	20.4	extinct	1	3	3	90	3
1207549	Caryocorbula_fortis	Caryocorbula	fortis	-71.36718	11.85104	Caribbean	shelf	Burdigalian	16	20.4	extinct	1	5	6	13	4
1207550	Chionopsis_paraguanensis	Chionopsis	paraguanensis	-71.36718	11.85104	Caribbean	shelf	Burdigalian	16	20.4	extinct	1	5	3	30	2
1207553	Turritella_cocoditana	Turritella	cocoditana	-71.36718	11.85104	Caribbean	shelf	Burdigalian	16	20.4	extinct	1	3	3	31	4
1207546	Potamides_suprasulcatus	Potamides	suprasulcatus	-71.36718	11.85104	Caribbean	shelf	Burdigalian	16	20.4	extinct	4	3	2	30	1
1207617	Caryocorbula_fortis	Caryocorbula	fortis	-71.334663	11.93601	Caribbean	shelf	Burdigalian	16	20.4	extinct	1	5	6	13	4
1207616	Dispotaea_insculpta	Dispotaea	insculpta	-71.334663	11.93601	Caribbean	shelf	Burdigalian	16	20.4	extinct	1	3	4	22	3
1207615	Cunearca_guajirensis	Cunearca	guajirensis	-71.334663	11.93601	Caribbean	shelf	Burdigalian	16	20.4	extinct	1	5	4	30	2
1207833	Polinices_nelsoni	Polinices	nelsoni	-71.364998	11.94771	Caribbean	shelf	Burdigalian	16	20.4	extinct	5	5	2	17	3
1207829	Tucetona_democraciana	Tucetona	democraciana	-71.364998	11.94771	Caribbean	shelf	Burdigalian	16	20.4	extinct	1	4	3	29	3
1207831	Dallocardia_sanctidavidis	Dallocardia	sanctidavidis	-71.364998	11.94771	Caribbean	shelf	Burdigalian	16	20.4	extinct	1	5	3	47	2
1207832	Architectonica_nobilis	Architectonica	nobilis	-71.364998	11.94771	Caribbean	shelf	Burdigalian	16	20.4	recent	5	3	2	51	3
1207834	Tucetona_democraciana	Tucetona	democraciana	-71.364662	11.94643	Caribbean	shelf	Burdigalian	16	20.4	extinct	1	4	3	29	3
1207838	Tucetona_democraciana	Tucetona	democraciana	-71.364662	11.94643	Caribbean	shelf	Burdigalian	16	20.4	extinct	1	4	3	29	3
1207839	Cunearca_guajirensis	Cunearca	guajirensis	-71.364662	11.94643	Caribbean	shelf	Burdigalian	16	20.4	extinct	1	5	4	30	2
1207837	Glossaulax_paraguanensis	Glossaulax	paraguanensis	-71.364662	11.94643	Caribbean	shelf	Burdigalian	16	20.4	extinct	5	5	2	47	2
1207844	Turbinella_falconensis	Turbinella	falconensis	-71.363159	11.94343	Caribbean	shelf	Burdigalian	16	20.4	extinct	5	3	2	48	4
1207843	Potamides_suprasulcatus	Potamides	suprasulcatus	-71.363159	11.94343	Caribbean	shelf	Burdigalian	16	20.4	extinct	4	3	2	30	1
1207848	Dispotaea_insculpta	Dispotaea	insculpta	-71.352898	11.92897	Caribbean	shelf	Burdigalian	16	20.4	extinct	1	3	4	22	3
1207851	Bivetiella_gabbiana	Bivetiella	gabbiana	-71.349403	11.93164	Caribbean	shelf	Burdigalian	16	20.4	extinct	5	3	2	36	2
1215799	Megapitaria_maculata	Megapitaria	maculata	-71.332649	12.00442	Caribbean	shelf	Burdigalian	16	20.4	recent	1	5	3	77	3
1207856	Dallocardia_sanctidavidis	Dallocardia	sanctidavidis	-71.332649	12.00442	Caribbean	shelf	Burdigalian	16	20.4	extinct	1	5	3	47	2
1207857	Turritella_cocoditana	Turritella	cocoditana	-71.332649	12.00442	Caribbean	shelf	Burdigalian	16	20.4	extinct	1	3	3	31	4
1207859	Petaloconchus_sculpturatus	Petaloconchus	sculpturatus	-71.332649	12.00442	Caribbean	shelf	Burdigalian	16	20.4	recent	1	3	6	28	3
1215798	Conus_talis	Conus	talis	-71.332649	12.00442	Caribbean	shelf	Burdigalian	16	20.4	extinct	5	3	2	29	3
1208028	Potamides_suprasulcatus	Potamides	suprasulcatus	-71.279602	11.98913	Caribbean	shelf	Burdigalian	16	20.4	extinct	4	3	2	30	1
1215793	Petaloconchus_sculpturatus	Petaloconchus	sculpturatus	-71.279602	11.98913	Caribbean	shelf	Burdigalian	16	20.4	recent	1	3	6	28	3
1215795	Turbinella_falconensis	Turbinella	falconensis	-71.279602	11.98913	Caribbean	shelf	Burdigalian	16	20.4	extinct	5	3	2	48	4
1215797	Glyptoactis_paraguanensis	Glyptoactis	paraguanensis	-71.279602	11.98913	Caribbean	shelf	Burdigalian	16	20.4	extinct	1	5	3	30	3
1208021	Hybolophus_venezuelana	Hybolophus	venezuelana	-71.279602	11.98913	Caribbean	shelf	Burdigalian	16	20.4	extinct	1	4	3	46	2
1208022	Melongena_consors	Melongena	consors	-71.279602	11.98913	Caribbean	shelf	Burdigalian	16	20.4	extinct	5	3	2	75	2
1208020	Conus_talis	Conus	talis	-71.279602	11.98913	Caribbean	shelf	Burdigalian	16	20.4	extinct	5	3	2	29	3
1208019	Tucetona_democraciana	Tucetona	democraciana	-71.279602	11.98913	Caribbean	shelf	Burdigalian	16	20.4	extinct	1	4	3	29	3
1208017	Dallocardia_sanctidavidis	Dallocardia	sanctidavidis	-71.279602	11.98913	Caribbean	shelf	Burdigalian	16	20.4	extinct	1	5	3	47	2
1208016	Architectonica_nobilis	Architectonica	nobilis	-71.279602	11.98913	Caribbean	shelf	Burdigalian	16	20.4	recent	5	3	2	51	3
1208015	Turritella_altilira	Turritella	altilira	-71.279602	11.98913	Caribbean	shelf	Burdigalian	16	20.4	extinct	1	3	3	97	4
1208023	Cunearca_guajirensis	Cunearca	guajirensis	-71.279602	11.98913	Caribbean	shelf	Burdigalian	16	20.4	extinct	1	5	4	30	2
1208051	Glyptoactis_paraguanensis	Glyptoactis	paraguanensis	-71.426697	11.95978	Caribbean	shelf	Burdigalian	16	20.4	extinct	1	5	3	30	3
1215781	Cymatophos_cocoditoensis	Cymatophos	cocoditoensis	-71.426697	11.95978	Caribbean	shelf	Burdigalian	16	20.4	extinct	5	3	2	28	4
1208053	Megapitaria_maculata	Megapitaria	maculata	-71.426697	11.95978	Caribbean	shelf	Burdigalian	16	20.4	recent	1	5	3	77	3
1215789	Dosinia_delicatissima	Dosinia	delicatissima	-71.426697	11.95978	Caribbean	shelf	Burdigalian	16	20.4	extinct	1	6	3	52	2
1215788	Clementia_dariena	Clementia	dariena	-71.426697	11.95978	Caribbean	shelf	Burdigalian	16	20.4	extinct	1	5	3	65	4
1215787	Psammotreta_hadra	Psammotreta	hadra	-71.426697	11.95978	Caribbean	shelf	Burdigalian	16	20.4	extinct	2	5	3	39	1
1215785	Amusium_aguaclarensis	Amusium	aguaclarensis	-71.426697	11.95978	Caribbean	shelf	Burdigalian	16	20.4	extinct	1	3	2	100	5
1215784	Rasia_cornellana	Rasia	cornellana	-71.426697	11.95978	Caribbean	shelf	Burdigalian	16	20.4	extinct	1	4	4	19	3
1215779	Ficus_carbasea	Ficus	carbasea	-71.426697	11.95978	Caribbean	shelf	Burdigalian	16	20.4	extinct	5	3	2	55	3
1208057	Tucetona_democraciana	Tucetona	democraciana	-71.426697	11.95978	Caribbean	shelf	Burdigalian	16	20.4	extinct	1	4	3	29	3
1208056	Hybolophus_venezuelana	Hybolophus	venezuelana	-71.426697	11.95978	Caribbean	shelf	Burdigalian	16	20.4	extinct	1	4	3	46	2
1208034	Turritella_matarucana	Turritella	matarucana	-71.426697	11.95978	Caribbean	shelf	Burdigalian	16	20.4	extinct	1	3	3	90	3
1215783	Conus_molis	Conus	molis	-71.426697	11.95978	Caribbean	shelf	Burdigalian	16	20.4	recent	5	3	2	160	3
1208045	Muracypraea_hyaena	Muracypraea	hyaena	-71.426697	11.95978	Caribbean	shelf	Burdigalian	16	20.4	extinct	5	3	2	56	4
1208055	Dallocardia_sanctidavidis	Dallocardia	sanctidavidis	-71.426697	11.95978	Caribbean	shelf	Burdigalian	16	20.4	extinct	1	5	3	47	2
1208047	Turbinella_falconensis	Turbinella	falconensis	-71.426697	11.95978	Caribbean	shelf	Burdigalian	16	20.4	extinct	5	3	2	48	4
1208048	Cunearca_guajirensis	Cunearca	guajirensis	-71.426697	11.95978	Caribbean	shelf	Burdigalian	16	20.4	extinct	1	5	4	30	2
1208049	Melongena_consors	Melongena	consors	-71.426697	11.95978	Caribbean	shelf	Burdigalian	16	20.4	extinct	5	3	2	75	2
1208052	Glossaulax_paraguanensis	Glossaulax	paraguanensis	-71.426697	11.95978	Caribbean	shelf	Burdigalian	16	20.4	extinct	5	5	2	47	2
1208054	Lindapecten_buchivcanoanus	Lindapecten	buchivcanoanus	-71.426697	11.95978	Caribbean	shelf	Burdigalian	16	20.4	extinct	1	3	6	51	3
1208035	Cyclinella_venezuelana	Cyclinella	venezuelana	-71.426697	11.95978	Caribbean	shelf	Burdigalian	16	20.4	extinct	1	5	3	49	2
1215778	Grandiarca_chiriquiensis	Grandiarca	chiriquiensis	-71.426697	11.95978	Caribbean	shelf	Burdigalian	16	20.4	extinct	1	4	4	51	2
1215776	Psammotreta_hadra	Psammotreta	hadra	-71.426697	11.95978	Caribbean	shelf	Burdigalian	16	20.4	extinct	2	5	3	39	1
1215774	Clementia_dariena	Clementia	dariena	-71.426697	11.95978	Caribbean	shelf	Burdigalian	16	20.4	extinct	1	5	3	65	4
1215773	Megapitaria_maculata	Megapitaria	maculata	-71.426697	11.95978	Caribbean	shelf	Burdigalian	16	20.4	recent	1	5	3	77	3
1215772	Cyclinella_venezuelana	Cyclinella	venezuelana	-71.426697	11.95978	Caribbean	shelf	Burdigalian	16	20.4	extinct	1	5	3	49	2
1208039	Cunearca_guajirensis	Cunearca	guajirensis	-71.426697	11.95978	Caribbean	shelf	Burdigalian	16	20.4	extinct	1	5	4	30	2
1215769	Turbinella_falconensis	Turbinella	falconensis	-71.426697	11.95978	Caribbean	shelf	Burdigalian	16	20.4	extinct	5	3	2	48	4
1215767	Ficus_carbasea	Ficus	carbasea	-71.426697	11.95978	Caribbean	shelf	Burdigalian	16	20.4	extinct	5	3	2	55	3
1215765	Glossaulax_paraguanensis	Glossaulax	paraguanensis	-71.426697	11.95978	Caribbean	shelf	Burdigalian	16	20.4	extinct	5	5	2	47	2
1215764	Calyptraea_centralis	Calyptraea	centralis	-71.426697	11.95978	Caribbean	shelf	Burdigalian	16	20.4	recent	1	3	4	25	5
1215768	Architectonica_nobilis	Architectonica	nobilis	-71.426697	11.95978	Caribbean	shelf	Burdigalian	16	20.4	recent	5	3	2	51	3
1208069	Dosinia_delicatissima	Dosinia	delicatissima	-71.431313	11.95723	Caribbean	shelf	Burdigalian	16	20.4	extinct	1	6	3	52	2
1208070	Dallocardia_sanctidavidis	Dallocardia	sanctidavidis	-71.431313	11.95723	Caribbean	shelf	Burdigalian	16	20.4	extinct	1	5	3	47	2
1208072	Potamides_suprasulcatus	Potamides	suprasulcatus	-71.431313	11.95723	Caribbean	shelf	Burdigalian	16	20.4	extinct	4	3	2	30	1
1208074	Clementia_dariena	Clementia	dariena	-71.431313	11.95723	Caribbean	shelf	Burdigalian	16	20.4	extinct	1	5	3	65	4
1208063	Turritella_altilira	Turritella	altilira	-71.431313	11.95723	Caribbean	shelf	Burdigalian	16	20.4	extinct	1	3	3	97	4
1208075	Hybolophus_venezuelana	Hybolophus	venezuelana	-71.431313	11.95723	Caribbean	shelf	Burdigalian	16	20.4	extinct	1	4	3	46	2
1208067	Glossaulax_paraguanensis	Glossaulax	paraguanensis	-71.431313	11.95723	Caribbean	shelf	Burdigalian	16	20.4	extinct	5	5	2	47	2
1208066	Cunearca_guajirensis	Cunearca	guajirensis	-71.431313	11.95723	Caribbean	shelf	Burdigalian	16	20.4	extinct	1	5	4	30	2
1208064	Turritella_matarucana	Turritella	matarucana	-71.431313	11.95723	Caribbean	shelf	Burdigalian	16	20.4	extinct	1	3	3	90	3
1208061	Lindapecten_buchivcanoanus	Lindapecten	buchivcanoanus	-71.431313	11.95723	Caribbean	shelf	Burdigalian	16	20.4	extinct	1	3	6	51	3
1208078	Rasia_cornellana	Rasia	cornellana	-71.431313	11.95723	Caribbean	shelf	Burdigalian	16	20.4	extinct	1	4	4	19	3
1208065	Glyptoactis_paraguanensis	Glyptoactis	paraguanensis	-71.431313	11.95723	Caribbean	shelf	Burdigalian	16	20.4	extinct	1	5	3	30	3
1215760	Polinices_nelsoni	Polinices	nelsoni	-71.431313	11.95723	Caribbean	shelf	Burdigalian	16	20.4	extinct	5	5	2	17	3
1215761	Cymatophos_cocoditoensis	Cymatophos	cocoditoensis	-71.431313	11.95723	Caribbean	shelf	Burdigalian	16	20.4	extinct	5	3	2	28	4
1215759	Turritella_cocoditana	Turritella	cocoditana	-71.431313	11.95723	Caribbean	shelf	Burdigalian	16	20.4	extinct	1	3	3	31	4
1215758	Turritella_machapoorensis	Turritella	machapoorensis	-71.431313	11.95723	Caribbean	shelf	Burdigalian	16	20.4	extinct	1	3	3	63	4
1208086	Tucetona_democraciana	Tucetona	democraciana	-71.431313	11.95723	Caribbean	shelf	Burdigalian	16	20.4	extinct	1	4	3	29	3
1208084	Grandiarca_chiriquiensis	Grandiarca	chiriquiensis	-71.431313	11.95723	Caribbean	shelf	Burdigalian	16	20.4	extinct	1	4	4	51	2
1208083	Megapitaria_maculata	Megapitaria	maculata	-71.431313	11.95723	Caribbean	shelf	Burdigalian	16	20.4	recent	1	5	3	77	3
1208081	Muracypraea_hyaena	Muracypraea	hyaena	-71.431313	11.95723	Caribbean	shelf	Burdigalian	16	20.4	extinct	5	3	2	56	4
1208085	Cyclinella_venezuelana	Cyclinella	venezuelana	-71.431313	11.95723	Caribbean	shelf	Burdigalian	16	20.4	extinct	1	5	3	49	2
1208098	Glyptoactis_paraguanensis	Glyptoactis	paraguanensis	-71.424843	11.9292	Caribbean	shelf	Burdigalian	16	20.4	extinct	1	5	3	30	3
1215753	Turritella_machapoorensis	Turritella	machapoorensis	-71.424843	11.9292	Caribbean	shelf	Burdigalian	16	20.4	extinct	1	3	3	63	4
1215756	Dosinia_delicatissima	Dosinia	delicatissima	-71.424843	11.9292	Caribbean	shelf	Burdigalian	16	20.4	extinct	1	6	3	52	2
1208097	Clementia_dariena	Clementia	dariena	-71.424843	11.9292	Caribbean	shelf	Burdigalian	16	20.4	extinct	1	5	3	65	4
1215752	Turritella_altilira	Turritella	altilira	-71.424843	11.9292	Caribbean	shelf	Burdigalian	16	20.4	extinct	1	3	3	97	4
1215755	Glossaulax_paraguanensis	Glossaulax	paraguanensis	-71.424843	11.9292	Caribbean	shelf	Burdigalian	16	20.4	extinct	5	5	2	47	2
1208089	Melongena_consors	Melongena	consors	-71.424843	11.9292	Caribbean	shelf	Burdigalian	16	20.4	extinct	5	3	2	75	2
1215754	Potamides_suprasulcatus	Potamides	suprasulcatus	-71.424843	11.9292	Caribbean	shelf	Burdigalian	16	20.4	extinct	4	3	2	30	1
1208044	Turritella_cocoditana	Turritella	cocoditana	-71.424843	11.9292	Caribbean	shelf	Burdigalian	16	20.4	extinct	1	3	3	31	4
1208088	Mactrotoma_maracaibensis	Mactrotoma	maracaibensis	-71.424843	11.9292	Caribbean	shelf	Burdigalian	16	20.4	extinct	1	5	3	29	2
1208090	Caryocorbula_fortis	Caryocorbula	fortis	-71.424843	11.9292	Caribbean	shelf	Burdigalian	16	20.4	extinct	1	5	6	13	4
1208091	Cunearca_guajirensis	Cunearca	guajirensis	-71.424843	11.9292	Caribbean	shelf	Burdigalian	16	20.4	extinct	1	5	4	30	2
1208092	Architectonica_nobilis	Architectonica	nobilis	-71.424843	11.9292	Caribbean	shelf	Burdigalian	16	20.4	recent	5	3	2	51	3
1208093	Cyclinella_venezuelana	Cyclinella	venezuelana	-71.424843	11.9292	Caribbean	shelf	Burdigalian	16	20.4	extinct	1	5	3	49	2
1208095	Dallocardia_sanctidavidis	Dallocardia	sanctidavidis	-71.424843	11.9292	Caribbean	shelf	Burdigalian	16	20.4	extinct	1	5	3	47	2
1208087	Turbinella_falconensis	Turbinella	falconensis	-71.424843	11.9292	Caribbean	shelf	Burdigalian	16	20.4	extinct	5	3	2	48	4
1208338	Lindapecten_buchivcanoanus	Lindapecten	buchivcanoanus	-71.420158	11.91642	Caribbean	shelf	Burdigalian	16	20.4	extinct	1	3	6	51	3
1208339	Rasia_cornellana	Rasia	cornellana	-71.420158	11.91642	Caribbean	shelf	Burdigalian	16	20.4	extinct	1	4	4	19	3
1208335	Cunearca_guajirensis	Cunearca	guajirensis	-71.420158	11.91642	Caribbean	shelf	Burdigalian	16	20.4	extinct	1	5	4	30	2
1208232	Hybolophus_venezuelana	Hybolophus	venezuelana	-71.420158	11.91642	Caribbean	shelf	Burdigalian	16	20.4	extinct	1	4	3	46	2
1208231	Turritella_cocoditana	Turritella	cocoditana	-71.420158	11.91642	Caribbean	shelf	Burdigalian	16	20.4	extinct	1	3	3	31	4
1208336	Dosinia_delicatissima	Dosinia	delicatissima	-71.420158	11.91642	Caribbean	shelf	Burdigalian	16	20.4	extinct	1	6	3	52	2
1208340	Turritella_matarucana	Turritella	matarucana	-71.420158	11.91642	Caribbean	shelf	Burdigalian	16	20.4	extinct	1	3	3	90	3
1208236	Hybolophus_venezuelana	Hybolophus	venezuelana	-71.393425	11.90847	Caribbean	shelf	Burdigalian	16	20.4	extinct	1	4	3	46	2
1208240	Glossaulax_paraguanensis	Glossaulax	paraguanensis	-71.393425	11.90847	Caribbean	shelf	Burdigalian	16	20.4	extinct	5	5	2	47	2
1208239	Potamides_suprasulcatus	Potamides	suprasulcatus	-71.393425	11.90847	Caribbean	shelf	Burdigalian	16	20.4	extinct	4	3	2	30	1
1208238	Dallocardia_sanctidavidis	Dallocardia	sanctidavidis	-71.393425	11.90847	Caribbean	shelf	Burdigalian	16	20.4	extinct	1	5	3	47	2
1208237	Turritella_cocoditana	Turritella	cocoditana	-71.393425	11.90847	Caribbean	shelf	Burdigalian	16	20.4	extinct	1	3	3	31	4
1208234	Cunearca_guajirensis	Cunearca	guajirensis	-71.393425	11.90847	Caribbean	shelf	Burdigalian	16	20.4	extinct	1	5	4	30	2
1208248	Cunearca_guajirensis	Cunearca	guajirensis	-71.391823	11.8956	Caribbean	shelf	Burdigalian	16	20.4	extinct	1	5	4	30	2
1208243	Turritella_matarucana	Turritella	matarucana	-71.391823	11.8956	Caribbean	shelf	Burdigalian	16	20.4	extinct	1	3	3	90	3
1208244	Dallocardia_sanctidavidis	Dallocardia	sanctidavidis	-71.391823	11.8956	Caribbean	shelf	Burdigalian	16	20.4	extinct	1	5	3	47	2
1208251	Potamides_suprasulcatus	Potamides	suprasulcatus	-71.387833	11.89548	Caribbean	shelf	Burdigalian	16	20.4	extinct	4	3	2	30	1
1208306	Lindapecten_buchivcanoanus	Lindapecten	buchivcanoanus	-71.387833	11.89548	Caribbean	shelf	Burdigalian	16	20.4	extinct	1	3	6	51	3
1215741	Conus_molis	Conus	molis	-71.38781	11.89545	Caribbean	shelf	Burdigalian	16	20.4	recent	5	3	2	160	3
1215740	Potamides_suprasulcatus	Potamides	suprasulcatus	-71.38781	11.89545	Caribbean	shelf	Burdigalian	16	20.4	extinct	4	3	2	30	1
1215739	Turritella_machapoorensis	Turritella	machapoorensis	-71.38781	11.89545	Caribbean	shelf	Burdigalian	16	20.4	extinct	1	3	3	63	4
1208291	Modulus_tamanensis	Modulus	tamanensis	-71.38781	11.89545	Caribbean	shelf	Burdigalian	16	20.4	extinct	4	3	2	17	3
1208285	Turbinella_falconensis	Turbinella	falconensis	-71.38781	11.89545	Caribbean	shelf	Burdigalian	16	20.4	extinct	5	3	2	48	4
1208294	Conus_talis	Conus	talis	-71.38781	11.89545	Caribbean	shelf	Burdigalian	16	20.4	extinct	5	3	2	29	3
1208253	Turritella_cocoditana	Turritella	cocoditana	-71.38781	11.89545	Caribbean	shelf	Burdigalian	16	20.4	extinct	1	3	3	31	4
1208290	Cymatophos_cocoditoensis	Cymatophos	cocoditoensis	-71.38781	11.89545	Caribbean	shelf	Burdigalian	16	20.4	extinct	5	3	2	28	4
1208286	Architectonica_nobilis	Architectonica	nobilis	-71.38781	11.89545	Caribbean	shelf	Burdigalian	16	20.4	recent	5	3	2	51	3
1208287	Dallocardia_sanctidavidis	Dallocardia	sanctidavidis	-71.38781	11.89545	Caribbean	shelf	Burdigalian	16	20.4	extinct	1	5	3	47	2
1208288	Rasia_cornellana	Rasia	cornellana	-71.38781	11.89545	Caribbean	shelf	Burdigalian	16	20.4	extinct	1	4	4	19	3
1208289	Melongena_consors	Melongena	consors	-71.38781	11.89545	Caribbean	shelf	Burdigalian	16	20.4	extinct	5	3	2	75	2
1208302	Architectonica_nobilis	Architectonica	nobilis	-71.38781	11.89545	Caribbean	shelf	Burdigalian	16	20.4	recent	5	3	2	51	3
1208297	Chionopsis_paraguanensis	Chionopsis	paraguanensis	-71.38781	11.89545	Caribbean	shelf	Burdigalian	16	20.4	extinct	1	5	3	30	2
1215747	Psammacoma_falconensis	Psammacoma	falconensis	-71.38781	11.89545	Caribbean	shelf	Burdigalian	16	20.4	extinct	2	6	3	53	3
1215743	Turritella_machapoorensis	Turritella	machapoorensis	-71.38781	11.89545	Caribbean	shelf	Burdigalian	16	20.4	extinct	1	3	3	63	4
1208303	Cymia_cocoditana	Cymia	cocoditana	-71.38781	11.89545	Caribbean	shelf	Burdigalian	16	20.4	extinct	5	3	2	64	3
1215748	Dallocardia_sanctidavidis	Dallocardia	sanctidavidis	-71.38781	11.89545	Caribbean	shelf	Burdigalian	16	20.4	extinct	1	5	3	47	2
1208257	Turritella_cocoditana	Turritella	cocoditana	-71.38781	11.89545	Caribbean	shelf	Burdigalian	16	20.4	extinct	1	3	3	31	4
1208299	Rasia_cornellana	Rasia	cornellana	-71.38781	11.89545	Caribbean	shelf	Burdigalian	16	20.4	extinct	1	4	4	19	3
1208256	Glyptoactis_paraguanensis	Glyptoactis	paraguanensis	-71.38781	11.89545	Caribbean	shelf	Burdigalian	16	20.4	extinct	1	5	3	30	3
1208259	Turbinella_falconensis	Turbinella	falconensis	-71.38781	11.89545	Caribbean	shelf	Burdigalian	16	20.4	extinct	5	3	2	48	4
1208298	Eurytellina_paraguanensis	Eurytellina	paraguanensis	-71.38781	11.89545	Caribbean	shelf	Burdigalian	16	20.4	extinct	2	6	3	29	3
1208300	Lindapecten_buchivcanoanus	Lindapecten	buchivcanoanus	-71.38781	11.89545	Caribbean	shelf	Burdigalian	16	20.4	extinct	1	3	6	51	3
1208255	Cunearca_guajirensis	Cunearca	guajirensis	-71.38781	11.89545	Caribbean	shelf	Burdigalian	16	20.4	extinct	1	5	4	30	2
1208278	Ficus_carbasea	Ficus	carbasea	-71.371666	11.888169	Caribbean	shelf	Burdigalian	16	20.4	extinct	5	3	2	55	3
1215738	Cymia_cocoditana	Cymia	cocoditana	-71.371666	11.888169	Caribbean	shelf	Burdigalian	16	20.4	extinct	5	3	2	64	3
1208277	Calyptraea_centralis	Calyptraea	centralis	-71.371666	11.888169	Caribbean	shelf	Burdigalian	16	20.4	recent	1	3	4	25	5
1208279	Polinices_nelsoni	Polinices	nelsoni	-71.371666	11.888169	Caribbean	shelf	Burdigalian	16	20.4	extinct	5	5	2	17	3
1208281	Rasia_cornellana	Rasia	cornellana	-71.371666	11.888169	Caribbean	shelf	Burdigalian	16	20.4	extinct	1	4	4	19	3
1215733	Turritella_matarucana	Turritella	matarucana	-71.371666	11.888169	Caribbean	shelf	Burdigalian	16	20.4	extinct	1	3	3	90	3
1215734	Turritella_machapoorensis	Turritella	machapoorensis	-71.371666	11.888169	Caribbean	shelf	Burdigalian	16	20.4	extinct	1	3	3	63	4
1208280	Conus_molis	Conus	molis	-71.371666	11.888169	Caribbean	shelf	Burdigalian	16	20.4	recent	5	3	2	160	3
1208276	Lindapecten_buchivcanoanus	Lindapecten	buchivcanoanus	-71.371666	11.888169	Caribbean	shelf	Burdigalian	16	20.4	extinct	1	3	6	51	3
1215736	Conus_chipolanus	Conus	chipolanus	-71.371666	11.888169	Caribbean	shelf	Burdigalian	16	20.4	extinct	5	3	2	32	3
1208264	Tucetona_democraciana	Tucetona	democraciana	-71.371666	11.888169	Caribbean	shelf	Burdigalian	16	20.4	extinct	1	4	3	29	3
1208282	Petaloconchus_sculpturatus	Petaloconchus	sculpturatus	-71.371666	11.888169	Caribbean	shelf	Burdigalian	16	20.4	recent	1	3	6	28	3
1208266	Megapitaria_maculata	Megapitaria	maculata	-71.371666	11.888169	Caribbean	shelf	Burdigalian	16	20.4	recent	1	5	3	77	3
1208267	Dosinia_delicatissima	Dosinia	delicatissima	-71.371666	11.888169	Caribbean	shelf	Burdigalian	16	20.4	extinct	1	6	3	52	2
1208268	Muracypraea_hyaena	Muracypraea	hyaena	-71.371666	11.888169	Caribbean	shelf	Burdigalian	16	20.4	extinct	5	3	2	56	4
1208270	Turritella_cocoditana	Turritella	cocoditana	-71.371666	11.888169	Caribbean	shelf	Burdigalian	16	20.4	extinct	1	3	3	31	4
1208261	Dallocardia_sanctidavidis	Dallocardia	sanctidavidis	-71.371666	11.888169	Caribbean	shelf	Burdigalian	16	20.4	extinct	1	5	3	47	2
1208271	Glossaulax_paraguanensis	Glossaulax	paraguanensis	-71.371666	11.888169	Caribbean	shelf	Burdigalian	16	20.4	extinct	5	5	2	47	2
1208274	Caryocorbula_fortis	Caryocorbula	fortis	-71.371666	11.888169	Caribbean	shelf	Burdigalian	16	20.4	extinct	1	5	6	13	4
1208269	Cunearca_guajirensis	Cunearca	guajirensis	-71.371666	11.888169	Caribbean	shelf	Burdigalian	16	20.4	extinct	1	5	4	30	2
1215704	Prunum_quirosense	Prunum	quirosense	-71.355331	11.943972	Caribbean	shelf	Burdigalian	16	20.4	extinct	5	3	2	20	4
1215706	Bivetiella_gabbiana	Bivetiella	gabbiana	-71.355331	11.943972	Caribbean	shelf	Burdigalian	16	20.4	extinct	5	3	2	36	2
1215707	Euclia_werenfelsi	Euclia	werenfelsi	-71.355331	11.943972	Caribbean	shelf	Burdigalian	16	20.4	extinct	5	3	2	26	2
1215708	Conus_talis	Conus	talis	-71.355331	11.943972	Caribbean	shelf	Burdigalian	16	20.4	extinct	5	3	2	29	3
1215714	Dallocardia_sanctidavidis	Dallocardia	sanctidavidis	-71.355331	11.943972	Caribbean	shelf	Burdigalian	16	20.4	extinct	1	5	3	47	2
1215710	Strioterebrum_ulloa	Strioterebrum	ulloa	-71.355331	11.943972	Caribbean	shelf	Burdigalian	16	20.4	extinct	5	3	2	40	3
1215711	Cunearca_guajirensis	Cunearca	guajirensis	-71.355331	11.943972	Caribbean	shelf	Burdigalian	16	20.4	extinct	1	5	4	30	2
1215703	Turbinella_falconensis	Turbinella	falconensis	-71.355331	11.943972	Caribbean	shelf	Burdigalian	16	20.4	extinct	5	3	2	48	4
1215709	Conus_chipolanus	Conus	chipolanus	-71.355331	11.943972	Caribbean	shelf	Burdigalian	16	20.4	extinct	5	3	2	32	3
1215702	Cymatophos_paraguanensis	Cymatophos	paraguanensis	-71.355331	11.943972	Caribbean	shelf	Burdigalian	16	20.4	extinct	5	3	2	44	4
1215701	Cymatophos_cocoditoensis	Cymatophos	cocoditoensis	-71.355331	11.943972	Caribbean	shelf	Burdigalian	16	20.4	extinct	5	3	2	28	4
1215700	Cymia_cocoditana	Cymia	cocoditana	-71.355331	11.943972	Caribbean	shelf	Burdigalian	16	20.4	extinct	5	3	2	64	3
1215699	Architectonica_nobilis	Architectonica	nobilis	-71.355331	11.943972	Caribbean	shelf	Burdigalian	16	20.4	recent	5	3	2	51	3
1215698	Muracypraea_hyaena	Muracypraea	hyaena	-71.355331	11.943972	Caribbean	shelf	Burdigalian	16	20.4	extinct	5	3	2	56	4
1215696	Polinices_nelsoni	Polinices	nelsoni	-71.355331	11.943972	Caribbean	shelf	Burdigalian	16	20.4	extinct	5	5	2	17	3
1215694	Turritella_matarucana	Turritella	matarucana	-71.355331	11.943972	Caribbean	shelf	Burdigalian	16	20.4	extinct	1	3	3	90	3
1215693	Turritella_cocoditana	Turritella	cocoditana	-71.355331	11.943972	Caribbean	shelf	Burdigalian	16	20.4	extinct	1	3	3	31	4
1215692	Potamides_suprasulcatus	Potamides	suprasulcatus	-71.355331	11.943972	Caribbean	shelf	Burdigalian	16	20.4	extinct	4	3	2	30	1
1215715	Hybolophus_venezuelana	Hybolophus	venezuelana	-71.355331	11.943972	Caribbean	shelf	Burdigalian	16	20.4	extinct	1	4	3	46	2
1215717	Megapitaria_maculata	Megapitaria	maculata	-71.355331	11.943972	Caribbean	shelf	Burdigalian	16	20.4	recent	1	5	3	77	3
1215712	Cunearca_inutilis	Cunearca	inutilis	-71.355331	11.943972	Caribbean	shelf	Burdigalian	16	20.4	extinct	1	5	4	17	2
1215687	Ochetoclava_venada	Ochetoclava	venada	-71.361946	11.940833	Caribbean	shelf	Burdigalian	16	20.4	extinct	4	3	2	27	2
1215688	Terebralia_dentilabris	Terebralia	dentilabris	-71.361946	11.940833	Caribbean	shelf	Burdigalian	16	20.4	extinct	4	3	2	32	1
1215689	Glossaulax_paraguanensis	Glossaulax	paraguanensis	-71.361946	11.940833	Caribbean	shelf	Burdigalian	16	20.4	extinct	5	5	2	47	2
1215690	Grandiarca_chiriquiensis	Grandiarca	chiriquiensis	-71.361946	11.940833	Caribbean	shelf	Burdigalian	16	20.4	extinct	1	4	4	51	2
1211348	Chionopsis_paraguanensis	Chionopsis	paraguanensis	-71.422562	11.97806	Caribbean	shelf	Burdigalian	16	20.4	extinct	1	5	3	30	2
1211347	Architectonica_nobilis	Architectonica	nobilis	-71.422562	11.97806	Caribbean	shelf	Burdigalian	16	20.4	recent	5	3	2	51	3
1211346	Glossaulax_paraguanensis	Glossaulax	paraguanensis	-71.422562	11.97806	Caribbean	shelf	Burdigalian	16	20.4	extinct	5	5	2	47	2
1216609	Persicula_venezuelana	Persicula	venezuelana	-71.363609	11.935556	Caribbean	shelf	Burdigalian	16	20.4	extinct	5	3	2	15	3
1216602	Eupleura_kugleri	Eupleura	kugleri	-71.363609	11.935556	Caribbean	shelf	Burdigalian	16	20.4	extinct	5	3	2	24	3
1216603	Hybolophus_venezuelana	Hybolophus	venezuelana	-71.363609	11.935556	Caribbean	shelf	Burdigalian	16	20.4	extinct	1	4	3	46	2
1216606	Cirsotrema_undulatum	Cirsotrema	undulatum	-71.363609	11.935556	Caribbean	shelf	Burdigalian	16	20.4	extinct	5	3	2	25	4
1216608	Siphonochelus_linguiferus	Siphonochelus	linguiferus	-71.363609	11.935556	Caribbean	shelf	Burdigalian	16	20.4	extinct	5	3	2	15	6
1216601	Saccella_gracillima	Saccella	gracillima	-71.363609	11.935556	Caribbean	shelf	Burdigalian	16	20.4	extinct	3	5	3	14	4
1216610	Glyptoactis_paraguanensis	Glyptoactis	paraguanensis	-71.363609	11.935556	Caribbean	shelf	Burdigalian	16	20.4	extinct	1	5	3	30	3
1216611	Caryocorbula_fortis	Caryocorbula	fortis	-71.363609	11.935556	Caribbean	shelf	Burdigalian	16	20.4	extinct	1	5	6	13	4
1216612	Eurytellina_paraguanensis	Eurytellina	paraguanensis	-71.363609	11.935556	Caribbean	shelf	Burdigalian	16	20.4	extinct	2	6	3	29	3
1216613	Cunearca_guajirensis	Cunearca	guajirensis	-71.363609	11.935556	Caribbean	shelf	Burdigalian	16	20.4	extinct	1	5	4	30	2
1216607	Turritella_matarucana	Turritella	matarucana	-71.363609	11.935556	Caribbean	shelf	Burdigalian	16	20.4	extinct	1	3	3	90	3
1211557	Conus_molis	Conus	molis	-71.363609	11.935556	Caribbean	shelf	Burdigalian	16	20.4	recent	5	3	2	160	3
1211556	Polinices_nelsoni	Polinices	nelsoni	-71.363609	11.935556	Caribbean	shelf	Burdigalian	16	20.4	extinct	5	5	2	17	3
1216600	Crepidula_plana	Crepidula	plana	-71.363609	11.935556	Caribbean	shelf	Burdigalian	16	20.4	recent	1	3	4	43	2
1211555	Rasia_cornellana	Rasia	cornellana	-71.363609	11.935556	Caribbean	shelf	Burdigalian	16	20.4	extinct	1	4	4	19	3
1216599	Euclia_werenfelsi	Euclia	werenfelsi	-71.363609	11.935556	Caribbean	shelf	Burdigalian	16	20.4	extinct	5	3	2	26	2
1211558	Glossaulax_paraguanensis	Glossaulax	paraguanensis	-71.363609	11.935556	Caribbean	shelf	Burdigalian	16	20.4	extinct	5	5	2	47	2
1216587	Terebralia_dentilabris	Terebralia	dentilabris	-71.363609	11.935556	Caribbean	shelf	Burdigalian	16	20.4	extinct	4	3	2	32	1
1216589	Architectonica_nobilis	Architectonica	nobilis	-71.363609	11.935556	Caribbean	shelf	Burdigalian	16	20.4	recent	5	3	2	51	3
1216591	Knefastia_lavinoides	Knefastia	lavinoides	-71.363609	11.935556	Caribbean	shelf	Burdigalian	16	20.4	extinct	5	3	2	68	5
1216593	Melongena_consors	Melongena	consors	-71.363609	11.935556	Caribbean	shelf	Burdigalian	16	20.4	extinct	5	3	2	75	2
1216595	Conus_talis	Conus	talis	-71.363609	11.935556	Caribbean	shelf	Burdigalian	16	20.4	extinct	5	3	2	29	3
1216596	Prunum_quirosense	Prunum	quirosense	-71.363609	11.935556	Caribbean	shelf	Burdigalian	16	20.4	extinct	5	3	2	20	4
1211554	Turritella_cocoditana	Turritella	cocoditana	-71.363609	11.935556	Caribbean	shelf	Burdigalian	16	20.4	extinct	1	3	3	31	4
1211553	Potamides_suprasulcatus	Potamides	suprasulcatus	-71.363609	11.935556	Caribbean	shelf	Burdigalian	16	20.4	extinct	4	3	2	30	1
1216588	Cymatophos_cocoditoensis	Cymatophos	cocoditoensis	-71.363609	11.935556	Caribbean	shelf	Burdigalian	16	20.4	extinct	5	3	2	28	4
1211552	Turritella_matarucana	Turritella	matarucana	-71.363609	11.935556	Caribbean	shelf	Burdigalian	16	20.4	extinct	1	3	3	90	3
1216418	Ochetoclava_venada	Ochetoclava	venada	-71.364899	11.8528	Caribbean	shelf	Burdigalian	16	20.4	extinct	4	3	2	27	2
1216416	Cunearca_guajirensis	Cunearca	guajirensis	-71.364899	11.8528	Caribbean	shelf	Burdigalian	16	20.4	extinct	1	5	4	30	2
1216415	Potamides_suprasulcatus	Potamides	suprasulcatus	-71.364899	11.8528	Caribbean	shelf	Burdigalian	16	20.4	extinct	4	3	2	30	1
1216420	Melongena_consors	Melongena	consors	-71.364899	11.8528	Caribbean	shelf	Burdigalian	16	20.4	extinct	5	3	2	75	2
1216414	Terebralia_dentilabris	Terebralia	dentilabris	-71.364899	11.8528	Caribbean	shelf	Burdigalian	16	20.4	extinct	4	3	2	32	1
1216578	Melongena_consors	Melongena	consors	-71.364899	11.8528	Caribbean	shelf	Burdigalian	16	20.4	extinct	5	3	2	75	2
1216577	Turritella_altilira	Turritella	altilira	-71.364899	11.8528	Caribbean	shelf	Burdigalian	16	20.4	extinct	1	3	3	97	4
1211612	Glossaulax_paraguanensis	Glossaulax	paraguanensis	-71.364899	11.8528	Caribbean	shelf	Burdigalian	16	20.4	extinct	5	5	2	47	2
1211603	Tucetona_democraciana	Tucetona	democraciana	-71.364899	11.8528	Caribbean	shelf	Burdigalian	16	20.4	extinct	1	4	3	29	3
1211610	Cunearca_guajirensis	Cunearca	guajirensis	-71.364899	11.8528	Caribbean	shelf	Burdigalian	16	20.4	extinct	1	5	4	30	2
1211602	Turritella_matarucana	Turritella	matarucana	-71.364899	11.8528	Caribbean	shelf	Burdigalian	16	20.4	extinct	1	3	3	90	3
1211605	Caryocorbula_fortis	Caryocorbula	fortis	-71.364899	11.8528	Caribbean	shelf	Burdigalian	16	20.4	extinct	1	5	6	13	4
1211607	Chama_berjadinensis	Chama	berjadinensis	-71.364899	11.8528	Caribbean	shelf	Burdigalian	16	20.4	extinct	1	3	6	49	3
1211608	Architectonica_nobilis	Architectonica	nobilis	-71.364899	11.8528	Caribbean	shelf	Burdigalian	16	20.4	recent	5	3	2	51	3
1211609	Politoleda_forcati	Politoleda	forcati	-71.364899	11.8528	Caribbean	shelf	Burdigalian	16	20.4	extinct	3	5	3	26	5
1211600	Cunearca_guajirensis	Cunearca	guajirensis	-71.367599	11.8525	Caribbean	shelf	Burdigalian	16	20.4	extinct	1	5	4	30	2
1216407	Pallacera_maracaibensis	Pallacera	maracaibensis	-71.367599	11.8525	Caribbean	shelf	Burdigalian	16	20.4	extinct	5	3	2	41	3
1216406	Neritina_seani	Neritina	seani	-71.367599	11.8525	Caribbean	shelf	Burdigalian	16	20.4	extinct	4	3	2	19	1
1216405	Cymatophos_cocoditoensis	Cymatophos	cocoditoensis	-71.367599	11.8525	Caribbean	shelf	Burdigalian	16	20.4	extinct	5	3	2	28	4
1211590	Polinices_nelsoni	Polinices	nelsoni	-71.367599	11.8525	Caribbean	shelf	Burdigalian	16	20.4	extinct	5	5	2	17	3
1211586	Turritella_matarucana	Turritella	matarucana	-71.367599	11.8525	Caribbean	shelf	Burdigalian	16	20.4	extinct	1	3	3	90	3
1211587	Turritella_machapoorensis	Turritella	machapoorensis	-71.367599	11.8525	Caribbean	shelf	Burdigalian	16	20.4	extinct	1	3	3	63	4
1211598	Turbinella_falconensis	Turbinella	falconensis	-71.367599	11.8525	Caribbean	shelf	Burdigalian	16	20.4	extinct	5	3	2	48	4
1211593	Tosarca_veatchi	Tosarca	veatchi	-71.367599	11.8525	Caribbean	shelf	Burdigalian	16	20.4	extinct	1	4	4	56	3
1211594	Dispotaea_insculpta	Dispotaea	insculpta	-71.367599	11.8525	Caribbean	shelf	Burdigalian	16	20.4	extinct	1	3	4	22	3
1211588	Potamides_suprasulcatus	Potamides	suprasulcatus	-71.367599	11.8525	Caribbean	shelf	Burdigalian	16	20.4	extinct	4	3	2	30	1
1214829	Cunearca_guajirensis	Cunearca	guajirensis	-71.4217	11.9776	Caribbean	shelf	Burdigalian	16	20.4	extinct	1	5	4	30	2
1214830	Lindapecten_buchivcanoanus	Lindapecten	buchivcanoanus	-71.4217	11.9776	Caribbean	shelf	Burdigalian	16	20.4	extinct	1	3	6	51	3
1214837	Cunearca_guajirensis	Cunearca	guajirensis	-71.363609	11.935556	Caribbean	shelf	Burdigalian	16	20.4	extinct	1	5	4	30	2
1214834	Turritella_machapoorensis	Turritella	machapoorensis	-71.363609	11.935556	Caribbean	shelf	Burdigalian	16	20.4	extinct	1	3	3	63	4
1214835	Muracypraea_hyaena	Muracypraea	hyaena	-71.363609	11.935556	Caribbean	shelf	Burdigalian	16	20.4	extinct	5	3	2	56	4
1214833	Turritella_matarucana	Turritella	matarucana	-71.363609	11.935556	Caribbean	shelf	Burdigalian	16	20.4	extinct	1	3	3	90	3
1214836	Melongena_consors	Melongena	consors	-71.363609	11.935556	Caribbean	shelf	Burdigalian	16	20.4	extinct	5	3	2	75	2
1215132	Turritella_matarucana	Turritella	matarucana	-71.324722	11.943656	Caribbean	shelf	Burdigalian	16	20.4	extinct	1	3	3	90	3
1215133	Turritella_machapoorensis	Turritella	machapoorensis	-71.324722	11.943656	Caribbean	shelf	Burdigalian	16	20.4	extinct	1	3	3	63	4
1215134	Calyptraea_centralis	Calyptraea	centralis	-71.324722	11.943656	Caribbean	shelf	Burdigalian	16	20.4	recent	1	3	4	25	5
1215135	Glossaulax_paraguanensis	Glossaulax	paraguanensis	-71.324722	11.943656	Caribbean	shelf	Burdigalian	16	20.4	extinct	5	5	2	47	2
1215141	Melongena_consors	Melongena	consors	-71.324722	11.946667	Caribbean	shelf	Burdigalian	16	20.4	extinct	5	3	2	75	2
1215140	Calyptraea_centralis	Calyptraea	centralis	-71.324722	11.946667	Caribbean	shelf	Burdigalian	16	20.4	recent	1	3	4	25	5
1215306	Cunearca_guajirensis	Cunearca	guajirensis	-71.359756	11.927598	Caribbean	shelf	Burdigalian	16	20.4	extinct	1	5	4	30	2
1215299	Turritella_matarucana	Turritella	matarucana	-71.359756	11.927598	Caribbean	shelf	Burdigalian	16	20.4	extinct	1	3	3	90	3
1215308	Cunearca_inutilis	Cunearca	inutilis	-71.359756	11.927598	Caribbean	shelf	Burdigalian	16	20.4	extinct	1	5	4	17	2
1215307	Rasia_cornellana	Rasia	cornellana	-71.359756	11.927598	Caribbean	shelf	Burdigalian	16	20.4	extinct	1	4	4	19	3
1215304	Prunum_quirosense	Prunum	quirosense	-71.359756	11.927598	Caribbean	shelf	Burdigalian	16	20.4	extinct	5	3	2	20	4
1215303	Eupleura_kugleri	Eupleura	kugleri	-71.359756	11.927598	Caribbean	shelf	Burdigalian	16	20.4	extinct	5	3	2	24	3
1215302	Cymia_cocoditana	Cymia	cocoditana	-71.359756	11.927598	Caribbean	shelf	Burdigalian	16	20.4	extinct	5	3	2	64	3
1215298	Potamides_suprasulcatus	Potamides	suprasulcatus	-71.359756	11.927598	Caribbean	shelf	Burdigalian	16	20.4	extinct	4	3	2	30	1
1215300	Turritella_cocoditana	Turritella	cocoditana	-71.359756	11.927598	Caribbean	shelf	Burdigalian	16	20.4	extinct	1	3	3	31	4
1215301	Glossaulax_paraguanensis	Glossaulax	paraguanensis	-71.359756	11.927598	Caribbean	shelf	Burdigalian	16	20.4	extinct	5	5	2	47	2
1215305	Politoleda_forcati	Politoleda	forcati	-71.359756	11.927598	Caribbean	shelf	Burdigalian	16	20.4	extinct	3	5	3	26	5
1215316	Melongena_consors	Melongena	consors	-71.363503	11.935417	Caribbean	shelf	Burdigalian	16	20.4	extinct	5	3	2	75	2
1216586	Glossaulax_paraguanensis	Glossaulax	paraguanensis	-71.363503	11.935417	Caribbean	shelf	Burdigalian	16	20.4	extinct	5	5	2	47	2
1216585	Turbinella_falconensis	Turbinella	falconensis	-71.363503	11.935417	Caribbean	shelf	Burdigalian	16	20.4	extinct	5	3	2	48	4
1216583	Cunearca_guajirensis	Cunearca	guajirensis	-71.363503	11.935417	Caribbean	shelf	Burdigalian	16	20.4	extinct	1	5	4	30	2
1216582	Potamides_suprasulcatus	Potamides	suprasulcatus	-71.363503	11.935417	Caribbean	shelf	Burdigalian	16	20.4	extinct	4	3	2	30	1
1215318	Cunearca_inutilis	Cunearca	inutilis	-71.363503	11.935417	Caribbean	shelf	Burdigalian	16	20.4	extinct	1	5	4	17	2
1215315	Vasum_haitensis	Vasum	haitensis	-71.363503	11.935417	Caribbean	shelf	Burdigalian	16	20.4	extinct	5	3	2	81	3
1215314	Turritella_machapoorensis	Turritella	machapoorensis	-71.363503	11.935417	Caribbean	shelf	Burdigalian	16	20.4	extinct	1	3	3	63	4
1215313	Turritella_matarucana	Turritella	matarucana	-71.363503	11.935417	Caribbean	shelf	Burdigalian	16	20.4	extinct	1	3	3	90	3
1215312	Turritella_cocoditana	Turritella	cocoditana	-71.363503	11.935417	Caribbean	shelf	Burdigalian	16	20.4	extinct	1	3	3	31	4
1215680	Turritella_matarucana	Turritella	matarucana	-71.361549	11.939268	Caribbean	shelf	Burdigalian	16	20.4	extinct	1	3	3	90	3
1215684	Grandiarca_chiriquiensis	Grandiarca	chiriquiensis	-71.361549	11.939268	Caribbean	shelf	Burdigalian	16	20.4	extinct	1	4	4	51	2
1215683	Rasia_cornellana	Rasia	cornellana	-71.361549	11.939268	Caribbean	shelf	Burdigalian	16	20.4	extinct	1	4	4	19	3
1215679	Terebralia_dentilabris	Terebralia	dentilabris	-71.361549	11.939268	Caribbean	shelf	Burdigalian	16	20.4	extinct	4	3	2	32	1
1215678	Potamides_suprasulcatus	Potamides	suprasulcatus	-71.361549	11.939268	Caribbean	shelf	Burdigalian	16	20.4	extinct	4	3	2	30	1
1215677	Ochetoclava_venada	Ochetoclava	venada	-71.361549	11.939268	Caribbean	shelf	Burdigalian	16	20.4	extinct	4	3	2	27	2
1215681	Gordanops_baranoanus	Gordanops	baranoanus	-71.361549	11.939268	Caribbean	shelf	Burdigalian	16	20.4	extinct	5	3	2	51	4
1215720	Turritella_matarucana	Turritella	matarucana	-71.364899	11.8741	Caribbean	shelf	Burdigalian	16	20.4	extinct	1	3	3	90	3
1224840	Petaloconchus_sculpturatus	Petaloconchus	sculpturatus	-71.313332	12.00446	Caribbean	shelf	Burdigalian	16	20.4	recent	1	3	6	28	3
1224838	Bivetiella_gabbiana	Bivetiella	gabbiana	-71.313332	12.00446	Caribbean	shelf	Burdigalian	16	20.4	extinct	5	3	2	36	2
1224842	Rasia_cornellana	Rasia	cornellana	-71.313332	12.00446	Caribbean	shelf	Burdigalian	16	20.4	extinct	1	4	4	19	3
1224836	Conus_talis	Conus	talis	-71.313332	12.00446	Caribbean	shelf	Burdigalian	16	20.4	extinct	5	3	2	29	3
1224848	Knefastia_lavinoides	Knefastia	lavinoides	-71.313332	12.00446	Caribbean	shelf	Burdigalian	16	20.4	extinct	5	3	2	68	5
1224835	Strioterebrum_ulloa	Strioterebrum	ulloa	-71.313332	12.00446	Caribbean	shelf	Burdigalian	16	20.4	extinct	5	3	2	40	3
1224844	Lirophora_quirosensis	Lirophora	quirosensis	-71.313332	12.00446	Caribbean	shelf	Burdigalian	16	20.4	extinct	1	5	3	29	3
1224847	Dallocardia_sanctidavidis	Dallocardia	sanctidavidis	-71.313332	12.00446	Caribbean	shelf	Burdigalian	16	20.4	extinct	1	5	3	47	2
1224849	Chama_berjadinensis	Chama	berjadinensis	-71.313332	12.00446	Caribbean	shelf	Burdigalian	16	20.4	extinct	1	3	6	49	3
1224834	Hybolophus_venezuelana	Hybolophus	venezuelana	-71.313332	12.00446	Caribbean	shelf	Burdigalian	16	20.4	extinct	1	4	3	46	2
1224841	Prunum_quirosense	Prunum	quirosense	-71.313332	12.00446	Caribbean	shelf	Burdigalian	16	20.4	extinct	5	3	2	20	4
1224819	Globivenus_palmerae	Globivenus	palmerae	-71.313332	12.00446	Caribbean	shelf	Burdigalian	16	20.4	extinct	1	5	3	34	4
1224820	Cyclinella_venezuelana	Cyclinella	venezuelana	-71.313332	12.00446	Caribbean	shelf	Burdigalian	16	20.4	extinct	1	5	3	49	2
1224822	Modulus_tamanensis	Modulus	tamanensis	-71.313332	12.00446	Caribbean	shelf	Burdigalian	16	20.4	extinct	4	3	2	17	3
1224818	Melongena_consors	Melongena	consors	-71.313332	12.00446	Caribbean	shelf	Burdigalian	16	20.4	extinct	5	3	2	75	2
1224833	Turritella_gatunensis	Turritella	gatunensis	-71.313332	12.00446	Caribbean	shelf	Burdigalian	16	20.4	extinct	1	3	3	59	4
1224831	Turritella_matarucana	Turritella	matarucana	-71.313332	12.00446	Caribbean	shelf	Burdigalian	16	20.4	extinct	1	3	3	90	3
1224821	Ficus_carbasea	Ficus	carbasea	-71.313332	12.00446	Caribbean	shelf	Burdigalian	16	20.4	extinct	5	3	2	55	3
1224832	Turritella_cocoditana	Turritella	cocoditana	-71.313332	12.00446	Caribbean	shelf	Burdigalian	16	20.4	extinct	1	3	3	31	4
1224829	Megapitaria_maculata	Megapitaria	maculata	-71.313332	12.00446	Caribbean	shelf	Burdigalian	16	20.4	recent	1	5	3	77	3
1224827	Lindapecten_buchivcanoanus	Lindapecten	buchivcanoanus	-71.313332	12.00446	Caribbean	shelf	Burdigalian	16	20.4	extinct	1	3	6	51	3
1224817	Turbinella_falconensis	Turbinella	falconensis	-71.313332	12.00446	Caribbean	shelf	Burdigalian	16	20.4	extinct	5	3	2	48	4
1224893	Clementia_dariena	Clementia	dariena	-71.324722	11.946667	Caribbean	shelf	Burdigalian	16	20.4	extinct	1	5	3	65	4
1224888	Politoleda_forcati	Politoleda	forcati	-71.324722	11.946667	Caribbean	shelf	Burdigalian	16	20.4	extinct	3	5	3	26	5
1224889	Polinices_nelsoni	Polinices	nelsoni	-71.324722	11.946667	Caribbean	shelf	Burdigalian	16	20.4	extinct	5	5	2	17	3
1224890	Dallocardia_sanctidavidis	Dallocardia	sanctidavidis	-71.324722	11.946667	Caribbean	shelf	Burdigalian	16	20.4	extinct	1	5	3	47	2
1224887	Neritina_seani	Neritina	seani	-71.324722	11.946667	Caribbean	shelf	Burdigalian	16	20.4	extinct	4	3	2	19	1
1224897	Strioterebrum_ulloa	Strioterebrum	ulloa	-71.324722	11.946667	Caribbean	shelf	Burdigalian	16	20.4	extinct	5	3	2	40	3
1224898	Cunearca_guajirensis	Cunearca	guajirensis	-71.324722	11.946667	Caribbean	shelf	Burdigalian	16	20.4	extinct	1	5	4	30	2
1224886	Subcancilla_quirosana	Subcancilla	quirosana	-71.324722	11.946667	Caribbean	shelf	Burdigalian	16	20.4	extinct	5	3	2	27	5
1224901	Megapitaria_maculata	Megapitaria	maculata	-71.324722	11.946667	Caribbean	shelf	Burdigalian	16	20.4	recent	1	5	3	77	3
1224884	Tucetona_democraciana	Tucetona	democraciana	-71.324722	11.946667	Caribbean	shelf	Burdigalian	16	20.4	extinct	1	4	3	29	3
1224852	Turritella_matarucana	Turritella	matarucana	-71.324722	11.946667	Caribbean	shelf	Burdigalian	16	20.4	extinct	1	3	3	90	3
1224854	Ochetoclava_venada	Ochetoclava	venada	-71.324722	11.946667	Caribbean	shelf	Burdigalian	16	20.4	extinct	4	3	2	27	2
1224855	Potamides_suprasulcatus	Potamides	suprasulcatus	-71.324722	11.946667	Caribbean	shelf	Burdigalian	16	20.4	extinct	4	3	2	30	1
1224856	Muracypraea_hyaena	Muracypraea	hyaena	-71.324722	11.946667	Caribbean	shelf	Burdigalian	16	20.4	extinct	5	3	2	56	4
1224857	Chionopsis_paraguanensis	Chionopsis	paraguanensis	-71.324722	11.946667	Caribbean	shelf	Burdigalian	16	20.4	extinct	1	5	3	30	2
1224859	Psammacoma_falconensis	Psammacoma	falconensis	-71.324722	11.946667	Caribbean	shelf	Burdigalian	16	20.4	extinct	2	6	3	53	3
1224861	Glossaulax_paraguanensis	Glossaulax	paraguanensis	-71.324722	11.946667	Caribbean	shelf	Burdigalian	16	20.4	extinct	5	5	2	47	2
1224862	Euclia_werenfelsi	Euclia	werenfelsi	-71.324722	11.946667	Caribbean	shelf	Burdigalian	16	20.4	extinct	5	3	2	26	2
1224863	Architectonica_nobilis	Architectonica	nobilis	-71.324722	11.946667	Caribbean	shelf	Burdigalian	16	20.4	recent	5	3	2	51	3
1224883	Conus_talis	Conus	talis	-71.324722	11.946667	Caribbean	shelf	Burdigalian	16	20.4	extinct	5	3	2	29	3
1224851	Turritella_cocoditana	Turritella	cocoditana	-71.324722	11.946667	Caribbean	shelf	Burdigalian	16	20.4	extinct	1	3	3	31	4
1224927	Turritella_matarucana	Turritella	matarucana	-71.305748	11.97912	Caribbean	shelf	Burdigalian	16	20.4	extinct	1	3	3	90	3
1224928	Potamides_suprasulcatus	Potamides	suprasulcatus	-71.305748	11.97912	Caribbean	shelf	Burdigalian	16	20.4	extinct	4	3	2	30	1
1224917	Turritella_matarucana	Turritella	matarucana	-71.305748	11.97912	Caribbean	shelf	Burdigalian	16	20.4	extinct	1	3	3	90	3
1224918	Potamides_suprasulcatus	Potamides	suprasulcatus	-71.305748	11.97912	Caribbean	shelf	Burdigalian	16	20.4	extinct	4	3	2	30	1
1224919	Turritella_machapoorensis	Turritella	machapoorensis	-71.305748	11.97912	Caribbean	shelf	Burdigalian	16	20.4	extinct	1	3	3	63	4
1224924	Tucetona_democraciana	Tucetona	democraciana	-71.305748	11.97912	Caribbean	shelf	Burdigalian	16	20.4	extinct	1	4	3	29	3
1224923	Turritella_machapoorensis	Turritella	machapoorensis	-71.305748	11.97912	Caribbean	shelf	Burdigalian	16	20.4	extinct	1	3	3	63	4
1224922	Turritella_matarucana	Turritella	matarucana	-71.305748	11.97912	Caribbean	shelf	Burdigalian	16	20.4	extinct	1	3	3	90	3
1224958	Hindsiclava_henekeni	Hindsiclava	henekeni	-71.323669	11.96358	Caribbean	shelf	Burdigalian	16	20.4	extinct	5	3	2	55	5
1224955	Caryocorbula_fortis	Caryocorbula	fortis	-71.323669	11.96358	Caribbean	shelf	Burdigalian	16	20.4	extinct	1	5	6	13	4
1224954	Turritella_cocoditana	Turritella	cocoditana	-71.323669	11.96358	Caribbean	shelf	Burdigalian	16	20.4	extinct	1	3	3	31	4
1224953	Turritella_machapoorensis	Turritella	machapoorensis	-71.323669	11.96358	Caribbean	shelf	Burdigalian	16	20.4	extinct	1	3	3	63	4
1224943	Turritella_cocoditana	Turritella	cocoditana	-71.323669	11.96358	Caribbean	shelf	Burdigalian	16	20.4	extinct	1	3	3	31	4
1224950	Conus_chipolanus	Conus	chipolanus	-71.323669	11.96358	Caribbean	shelf	Burdigalian	16	20.4	extinct	5	3	2	32	3
1224949	Siphonochelus_linguiferus	Siphonochelus	linguiferus	-71.323669	11.96358	Caribbean	shelf	Burdigalian	16	20.4	extinct	5	3	2	15	6
1224947	Prunum_quirosense	Prunum	quirosense	-71.323669	11.96358	Caribbean	shelf	Burdigalian	16	20.4	extinct	5	3	2	20	4
1224944	Caryocorbula_fortis	Caryocorbula	fortis	-71.323669	11.96358	Caribbean	shelf	Burdigalian	16	20.4	extinct	1	5	6	13	4
1224942	Turritella_machapoorensis	Turritella	machapoorensis	-71.323669	11.96358	Caribbean	shelf	Burdigalian	16	20.4	extinct	1	3	3	63	4
1224939	Conus_chipolanus	Conus	chipolanus	-71.323669	11.96358	Caribbean	shelf	Burdigalian	16	20.4	extinct	5	3	2	32	3
1224941	Turbinella_falconensis	Turbinella	falconensis	-71.323669	11.96358	Caribbean	shelf	Burdigalian	16	20.4	extinct	5	3	2	48	4
1224932	Caryocorbula_fortis	Caryocorbula	fortis	-71.323669	11.96358	Caribbean	shelf	Burdigalian	16	20.4	extinct	1	5	6	13	4
1224931	Turritella_cocoditana	Turritella	cocoditana	-71.323669	11.96358	Caribbean	shelf	Burdigalian	16	20.4	extinct	1	3	3	31	4
1224930	Turritella_machapoorensis	Turritella	machapoorensis	-71.323669	11.96358	Caribbean	shelf	Burdigalian	16	20.4	extinct	1	3	3	63	4
1224938	Siphonochelus_linguiferus	Siphonochelus	linguiferus	-71.323669	11.96358	Caribbean	shelf	Burdigalian	16	20.4	extinct	5	3	2	15	6
1224935	Prunum_quirosense	Prunum	quirosense	-71.323669	11.96358	Caribbean	shelf	Burdigalian	16	20.4	extinct	5	3	2	20	4
1224998	Turritella_cocoditana	Turritella	cocoditana	-71.295151	12.0253	Caribbean	shelf	Burdigalian	16	20.4	extinct	1	3	3	31	4
1224997	Cunearca_guajirensis	Cunearca	guajirensis	-71.295151	12.0253	Caribbean	shelf	Burdigalian	16	20.4	extinct	1	5	4	30	2
1224994	Lindapecten_buchivcanoanus	Lindapecten	buchivcanoanus	-71.295151	12.0253	Caribbean	shelf	Burdigalian	16	20.4	extinct	1	3	6	51	3
1224992	Hybolophus_venezuelana	Hybolophus	venezuelana	-71.295151	12.0253	Caribbean	shelf	Burdigalian	16	20.4	extinct	1	4	3	46	2
1224991	Tucetona_democraciana	Tucetona	democraciana	-71.295151	12.0253	Caribbean	shelf	Burdigalian	16	20.4	extinct	1	4	3	29	3
1224995	Megapitaria_maculata	Megapitaria	maculata	-71.295151	12.0253	Caribbean	shelf	Burdigalian	16	20.4	recent	1	5	3	77	3
1224999	Hybolophus_venezuelana	Hybolophus	venezuelana	-71.295151	12.0253	Caribbean	shelf	Burdigalian	16	20.4	extinct	1	4	3	46	2
1225007	Turritella_cocoditana	Turritella	cocoditana	-71.295151	12.0253	Caribbean	shelf	Burdigalian	16	20.4	extinct	1	3	3	31	4
1225005	Dallocardia_sanctidavidis	Dallocardia	sanctidavidis	-71.295151	12.0253	Caribbean	shelf	Burdigalian	16	20.4	extinct	1	5	3	47	2
1225003	Cunearca_guajirensis	Cunearca	guajirensis	-71.295151	12.0253	Caribbean	shelf	Burdigalian	16	20.4	extinct	1	5	4	30	2
1225000	Lindapecten_buchivcanoanus	Lindapecten	buchivcanoanus	-71.295151	12.0253	Caribbean	shelf	Burdigalian	16	20.4	extinct	1	3	6	51	3
1225001	Megapitaria_maculata	Megapitaria	maculata	-71.295151	12.0253	Caribbean	shelf	Burdigalian	16	20.4	recent	1	5	3	77	3
1225016	Turritella_cocoditana	Turritella	cocoditana	-71.295151	12.0253	Caribbean	shelf	Burdigalian	16	20.4	extinct	1	3	3	31	4
1225008	Tucetona_democraciana	Tucetona	democraciana	-71.295151	12.0253	Caribbean	shelf	Burdigalian	16	20.4	extinct	1	4	3	29	3
1225009	Hybolophus_venezuelana	Hybolophus	venezuelana	-71.295151	12.0253	Caribbean	shelf	Burdigalian	16	20.4	extinct	1	4	3	46	2
1225012	Cunearca_guajirensis	Cunearca	guajirensis	-71.295151	12.0253	Caribbean	shelf	Burdigalian	16	20.4	extinct	1	5	4	30	2
1225011	Megapitaria_maculata	Megapitaria	maculata	-71.295151	12.0253	Caribbean	shelf	Burdigalian	16	20.4	recent	1	5	3	77	3
1225014	Glyptoactis_paraguanensis	Glyptoactis	paraguanensis	-71.295151	12.0253	Caribbean	shelf	Burdigalian	16	20.4	extinct	1	5	3	30	3
1225015	Chama_berjadinensis	Chama	berjadinensis	-71.295151	12.0253	Caribbean	shelf	Burdigalian	16	20.4	extinct	1	3	6	49	3
1225090	Polinices_nelsoni	Polinices	nelsoni	-71.313377	12.004371	Caribbean	shelf	Burdigalian	16	20.4	extinct	5	5	2	17	3
1225094	Conus_talis	Conus	talis	-71.313377	12.004371	Caribbean	shelf	Burdigalian	16	20.4	extinct	5	3	2	29	3
1225093	Muracypraea_hyaena	Muracypraea	hyaena	-71.313377	12.004371	Caribbean	shelf	Burdigalian	16	20.4	extinct	5	3	2	56	4
1225091	Turbinella_falconensis	Turbinella	falconensis	-71.313377	12.004371	Caribbean	shelf	Burdigalian	16	20.4	extinct	5	3	2	48	4
1225088	Conus_bravoi	Conus	bravoi	-71.313377	12.004371	Caribbean	shelf	Burdigalian	16	20.4	extinct	5	3	2	64	3
1225086	Turritella_cocoditana	Turritella	cocoditana	-71.313377	12.004371	Caribbean	shelf	Burdigalian	16	20.4	extinct	1	3	3	31	4
1225081	Tucetona_democraciana	Tucetona	democraciana	-71.313377	12.004371	Caribbean	shelf	Burdigalian	16	20.4	extinct	1	4	3	29	3
1225082	Megapitaria_maculata	Megapitaria	maculata	-71.313377	12.004371	Caribbean	shelf	Burdigalian	16	20.4	recent	1	5	3	77	3
1225083	Glyptoactis_paraguanensis	Glyptoactis	paraguanensis	-71.313377	12.004371	Caribbean	shelf	Burdigalian	16	20.4	extinct	1	5	3	30	3
1225078	Turbinella_falconensis	Turbinella	falconensis	-71.313377	12.004371	Caribbean	shelf	Burdigalian	16	20.4	extinct	5	3	2	48	4
1225079	Muracypraea_hyaena	Muracypraea	hyaena	-71.313377	12.004371	Caribbean	shelf	Burdigalian	16	20.4	extinct	5	3	2	56	4
1225077	Polinices_nelsoni	Polinices	nelsoni	-71.313377	12.004371	Caribbean	shelf	Burdigalian	16	20.4	extinct	5	5	2	17	3
1225075	Conus_bravoi	Conus	bravoi	-71.313377	12.004371	Caribbean	shelf	Burdigalian	16	20.4	extinct	5	3	2	64	3
1225074	Turritella_cocoditana	Turritella	cocoditana	-71.313377	12.004371	Caribbean	shelf	Burdigalian	16	20.4	extinct	1	3	3	31	4
1225071	Glyptoactis_paraguanensis	Glyptoactis	paraguanensis	-71.313377	12.004371	Caribbean	shelf	Burdigalian	16	20.4	extinct	1	5	3	30	3
1225069	Megapitaria_maculata	Megapitaria	maculata	-71.313377	12.004371	Caribbean	shelf	Burdigalian	16	20.4	recent	1	5	3	77	3
1225068	Lindapecten_buchivcanoanus	Lindapecten	buchivcanoanus	-71.313377	12.004371	Caribbean	shelf	Burdigalian	16	20.4	extinct	1	3	6	51	3
1225066	Tucetona_democraciana	Tucetona	democraciana	-71.313377	12.004371	Caribbean	shelf	Burdigalian	16	20.4	extinct	1	4	3	29	3
1225067	Hybolophus_venezuelana	Hybolophus	venezuelana	-71.313377	12.004371	Caribbean	shelf	Burdigalian	16	20.4	extinct	1	4	3	46	2
1225080	Cymatophos_cocoditoensis	Cymatophos	cocoditoensis	-71.313377	12.004371	Caribbean	shelf	Burdigalian	16	20.4	extinct	5	3	2	28	4
1225060	Polinices_nelsoni	Polinices	nelsoni	-71.313377	12.004371	Caribbean	shelf	Burdigalian	16	20.4	extinct	5	5	2	17	3
1225065	Subcancilla_quirosana	Subcancilla	quirosana	-71.313377	12.004371	Caribbean	shelf	Burdigalian	16	20.4	extinct	5	3	2	27	5
1225064	Siphonochelus_linguiferus	Siphonochelus	linguiferus	-71.313377	12.004371	Caribbean	shelf	Burdigalian	16	20.4	extinct	5	3	2	15	6
1225063	Petaloconchus_sculpturatus	Petaloconchus	sculpturatus	-71.313377	12.004371	Caribbean	shelf	Burdigalian	16	20.4	recent	1	3	6	28	3
1225061	Turbinella_falconensis	Turbinella	falconensis	-71.313377	12.004371	Caribbean	shelf	Burdigalian	16	20.4	extinct	5	3	2	48	4
1225057	Turritella_cocoditana	Turritella	cocoditana	-71.313377	12.004371	Caribbean	shelf	Burdigalian	16	20.4	extinct	1	3	3	31	4
1225056	Cunearca_guajirensis	Cunearca	guajirensis	-71.313377	12.004371	Caribbean	shelf	Burdigalian	16	20.4	extinct	1	5	4	30	2
1225055	Glyptoactis_paraguanensis	Glyptoactis	paraguanensis	-71.313377	12.004371	Caribbean	shelf	Burdigalian	16	20.4	extinct	1	5	3	30	3
1225054	Megapitaria_maculata	Megapitaria	maculata	-71.313377	12.004371	Caribbean	shelf	Burdigalian	16	20.4	recent	1	5	3	77	3
1225053	Hybolophus_venezuelana	Hybolophus	venezuelana	-71.313377	12.004371	Caribbean	shelf	Burdigalian	16	20.4	extinct	1	4	3	46	2
1225052	Tucetona_democraciana	Tucetona	democraciana	-71.313377	12.004371	Caribbean	shelf	Burdigalian	16	20.4	extinct	1	4	3	29	3
1225058	Conus_bravoi	Conus	bravoi	-71.313377	12.004371	Caribbean	shelf	Burdigalian	16	20.4	extinct	5	3	2	64	3
1225062	Muracypraea_hyaena	Muracypraea	hyaena	-71.313377	12.004371	Caribbean	shelf	Burdigalian	16	20.4	extinct	5	3	2	56	4
1226307	Chionopsis_paraguanensis	Chionopsis	paraguanensis	-71.311729	12.003396	Caribbean	shelf	Burdigalian	16	20.4	extinct	1	5	3	30	2
1226313	Glossaulax_paraguanensis	Glossaulax	paraguanensis	-71.311729	12.003396	Caribbean	shelf	Burdigalian	16	20.4	extinct	5	5	2	47	2
1226312	Sinum_gabbi	Sinum	gabbi	-71.311729	12.003396	Caribbean	shelf	Burdigalian	16	20.4	extinct	5	5	2	23	3
1226311	Turritella_matarucana	Turritella	matarucana	-71.311729	12.003396	Caribbean	shelf	Burdigalian	16	20.4	extinct	1	3	3	90	3
1226306	Cunearca_guajirensis	Cunearca	guajirensis	-71.311729	12.003396	Caribbean	shelf	Burdigalian	16	20.4	extinct	1	5	4	30	2
1226300	Psammacoma_falconensis	Psammacoma	falconensis	-71.311729	12.003396	Caribbean	shelf	Burdigalian	16	20.4	extinct	2	6	3	53	3
1226301	Caryocorbula_stena	Caryocorbula	stena	-71.311729	12.003396	Caribbean	shelf	Burdigalian	16	20.4	extinct	1	5	6	12	4
1226305	Eupleura_kugleri	Eupleura	kugleri	-71.311729	12.003396	Caribbean	shelf	Burdigalian	16	20.4	extinct	5	3	2	24	3
1226304	Potamides_suprasulcatus	Potamides	suprasulcatus	-71.311729	12.003396	Caribbean	shelf	Burdigalian	16	20.4	extinct	4	3	2	30	1
1226295	Megapitaria_maculata	Megapitaria	maculata	-71.311729	12.003396	Caribbean	shelf	Burdigalian	16	20.4	recent	1	5	3	77	3
1226297	Chionopsis_paraguanensis	Chionopsis	paraguanensis	-71.311729	12.003396	Caribbean	shelf	Burdigalian	16	20.4	extinct	1	5	3	30	2
1226296	Cunearca_guajirensis	Cunearca	guajirensis	-71.311729	12.003396	Caribbean	shelf	Burdigalian	16	20.4	extinct	1	5	4	30	2
1226303	Turritella_matarucana	Turritella	matarucana	-71.311729	12.003396	Caribbean	shelf	Burdigalian	16	20.4	extinct	1	3	3	90	3
1226289	Caryocorbula_fortis	Caryocorbula	fortis	-71.311729	12.003396	Caribbean	shelf	Burdigalian	16	20.4	extinct	1	5	6	13	4
1226294	Eupleura_kugleri	Eupleura	kugleri	-71.311729	12.003396	Caribbean	shelf	Burdigalian	16	20.4	extinct	5	3	2	24	3
1226293	Sinum_gabbi	Sinum	gabbi	-71.311729	12.003396	Caribbean	shelf	Burdigalian	16	20.4	extinct	5	5	2	23	3
1226292	Turritella_matarucana	Turritella	matarucana	-71.311729	12.003396	Caribbean	shelf	Burdigalian	16	20.4	extinct	1	3	3	90	3
1226285	Chionopsis_paraguanensis	Chionopsis	paraguanensis	-71.311729	12.003396	Caribbean	shelf	Burdigalian	16	20.4	extinct	1	5	3	30	2
1226284	Cunearca_guajirensis	Cunearca	guajirensis	-71.311729	12.003396	Caribbean	shelf	Burdigalian	16	20.4	extinct	1	5	4	30	2
1226283	Megapitaria_maculata	Megapitaria	maculata	-71.311729	12.003396	Caribbean	shelf	Burdigalian	16	20.4	recent	1	5	3	77	3
1226291	Polinices_nelsoni	Polinices	nelsoni	-71.311729	12.003396	Caribbean	shelf	Burdigalian	16	20.4	extinct	5	5	2	17	3
1228578	Knefastia_limonensis	Knefastia	limonensis	-71.361702	11.93825	Caribbean	shelf	Burdigalian	16	20.4	extinct	5	3	2	54	5
1228581	Muracypraea_hyaena	Muracypraea	hyaena	-71.361702	11.93825	Caribbean	shelf	Burdigalian	16	20.4	extinct	5	3	2	56	4
1228579	Conus_talis	Conus	talis	-71.361702	11.93825	Caribbean	shelf	Burdigalian	16	20.4	extinct	5	3	2	29	3
1228577	Caryocorbula_fortis	Caryocorbula	fortis	-71.361702	11.93825	Caribbean	shelf	Burdigalian	16	20.4	extinct	1	5	6	13	4
1228576	Bivetiella_gabbiana	Bivetiella	gabbiana	-71.361702	11.93825	Caribbean	shelf	Burdigalian	16	20.4	extinct	5	3	2	36	2
1228575	Eupleura_kugleri	Eupleura	kugleri	-71.361702	11.93825	Caribbean	shelf	Burdigalian	16	20.4	extinct	5	3	2	24	3
1228571	Persicula_venezuelana	Persicula	venezuelana	-71.361702	11.93825	Caribbean	shelf	Burdigalian	16	20.4	extinct	5	3	2	15	3
1228570	Chama_berjadinensis	Chama	berjadinensis	-71.361702	11.93825	Caribbean	shelf	Burdigalian	16	20.4	extinct	1	3	6	49	3
1228569	Glossaulax_paraguanensis	Glossaulax	paraguanensis	-71.361702	11.93825	Caribbean	shelf	Burdigalian	16	20.4	extinct	5	5	2	47	2
1228567	Potamides_suprasulcatus	Potamides	suprasulcatus	-71.361702	11.93825	Caribbean	shelf	Burdigalian	16	20.4	extinct	4	3	2	30	1
1228566	Turritella_cocoditana	Turritella	cocoditana	-71.361702	11.93825	Caribbean	shelf	Burdigalian	16	20.4	extinct	1	3	3	31	4
1228565	Turritella_matarucana	Turritella	matarucana	-71.361702	11.93825	Caribbean	shelf	Burdigalian	16	20.4	extinct	1	3	3	90	3
1228580	Cymatophos_cocoditoensis	Cymatophos	cocoditoensis	-71.361702	11.93825	Caribbean	shelf	Burdigalian	16	20.4	extinct	5	3	2	28	4
1228573	Rasia_cornellana	Rasia	cornellana	-71.361702	11.93825	Caribbean	shelf	Burdigalian	16	20.4	extinct	1	4	4	19	3
1229745	Cymia_cocoditana	Cymia	cocoditana	-71.325417	11.94168	Caribbean	shelf	Burdigalian	16	20.4	extinct	5	3	2	64	3
1229749	Crassispira_conica	Crassispira	conica	-71.325417	11.94168	Caribbean	shelf	Burdigalian	16	20.4	extinct	5	3	2	40	2
1229744	Eupleura_kugleri	Eupleura	kugleri	-71.325417	11.94168	Caribbean	shelf	Burdigalian	16	20.4	extinct	5	3	2	24	3
1229743	Cunearca_guajirensis	Cunearca	guajirensis	-71.325417	11.94168	Caribbean	shelf	Burdigalian	16	20.4	extinct	1	5	4	30	2
1229747	Knefastia_limonensis	Knefastia	limonensis	-71.325417	11.94168	Caribbean	shelf	Burdigalian	16	20.4	extinct	5	3	2	54	5
1229736	Polinices_nelsoni	Polinices	nelsoni	-71.320663	11.94953	Caribbean	shelf	Burdigalian	16	20.4	extinct	5	5	2	17	3
1229729	Cunearca_guajirensis	Cunearca	guajirensis	-71.320663	11.94953	Caribbean	shelf	Burdigalian	16	20.4	extinct	1	5	4	30	2
1229741	Turritella_cocoditana	Turritella	cocoditana	-71.320663	11.94953	Caribbean	shelf	Burdigalian	16	20.4	extinct	1	3	3	31	4
1229740	Turritella_matarucana	Turritella	matarucana	-71.320663	11.94953	Caribbean	shelf	Burdigalian	16	20.4	extinct	1	3	3	90	3
1229737	Prunum_quirosense	Prunum	quirosense	-71.320663	11.94953	Caribbean	shelf	Burdigalian	16	20.4	extinct	5	3	2	20	4
1229735	Potamides_suprasulcatus	Potamides	suprasulcatus	-71.320663	11.94953	Caribbean	shelf	Burdigalian	16	20.4	extinct	4	3	2	30	1
1229734	Chionopsis_paraguanensis	Chionopsis	paraguanensis	-71.320663	11.94953	Caribbean	shelf	Burdigalian	16	20.4	extinct	1	5	3	30	2
1229733	Clementia_dariena	Clementia	dariena	-71.320663	11.94953	Caribbean	shelf	Burdigalian	16	20.4	extinct	1	5	3	65	4
1229730	Conus_talis	Conus	talis	-71.320663	11.94953	Caribbean	shelf	Burdigalian	16	20.4	extinct	5	3	2	29	3
1229728	Melongena_consors	Melongena	consors	-71.320663	11.94953	Caribbean	shelf	Burdigalian	16	20.4	extinct	5	3	2	75	2
1229731	Conus_bravoi	Conus	bravoi	-71.320663	11.94953	Caribbean	shelf	Burdigalian	16	20.4	extinct	5	3	2	64	3
1229722	Turbinella_falconensis	Turbinella	falconensis	-71.327248	11.95076	Caribbean	shelf	Burdigalian	16	20.4	extinct	5	3	2	48	4
1229724	Architectonica_nobilis	Architectonica	nobilis	-71.327248	11.95076	Caribbean	shelf	Burdigalian	16	20.4	recent	5	3	2	51	3
1229725	Turritella_matarucana	Turritella	matarucana	-71.327248	11.95076	Caribbean	shelf	Burdigalian	16	20.4	extinct	1	3	3	90	3
1229727	Cymatophos_cocoditoensis	Cymatophos	cocoditoensis	-71.327248	11.95076	Caribbean	shelf	Burdigalian	16	20.4	extinct	5	3	2	28	4
1229723	Glossaulax_paraguanensis	Glossaulax	paraguanensis	-71.327248	11.95076	Caribbean	shelf	Burdigalian	16	20.4	extinct	5	5	2	47	2
1229719	Dispotaea_insculpta	Dispotaea	insculpta	-71.327248	11.95076	Caribbean	shelf	Burdigalian	16	20.4	extinct	1	3	4	22	3
1229717	Cunearca_guajirensis	Cunearca	guajirensis	-71.327248	11.95076	Caribbean	shelf	Burdigalian	16	20.4	extinct	1	5	4	30	2
1229721	Melongena_consors	Melongena	consors	-71.327248	11.95076	Caribbean	shelf	Burdigalian	16	20.4	extinct	5	3	2	75	2
1229726	Potamides_suprasulcatus	Potamides	suprasulcatus	-71.327248	11.95076	Caribbean	shelf	Burdigalian	16	20.4	extinct	4	3	2	30	1
1229760	Cymia_cocoditana	Cymia	cocoditana	-71.327248	11.94619	Caribbean	shelf	Burdigalian	16	20.4	extinct	5	3	2	64	3
1229764	Potamides_suprasulcatus	Potamides	suprasulcatus	-71.327248	11.94619	Caribbean	shelf	Burdigalian	16	20.4	extinct	4	3	2	30	1
1229759	Prunum_quirosense	Prunum	quirosense	-71.327248	11.94619	Caribbean	shelf	Burdigalian	16	20.4	extinct	5	3	2	20	4
1229758	Politoleda_forcati	Politoleda	forcati	-71.327248	11.94619	Caribbean	shelf	Burdigalian	16	20.4	extinct	3	5	3	26	5
1229757	Cyclinella_venezuelana	Cyclinella	venezuelana	-71.327248	11.94619	Caribbean	shelf	Burdigalian	16	20.4	extinct	1	5	3	49	2
1229754	Glossaulax_paraguanensis	Glossaulax	paraguanensis	-71.327248	11.94619	Caribbean	shelf	Burdigalian	16	20.4	extinct	5	5	2	47	2
1229762	Turritella_cocoditana	Turritella	cocoditana	-71.327248	11.94619	Caribbean	shelf	Burdigalian	16	20.4	extinct	1	3	3	31	4
1229750	Cunearca_guajirensis	Cunearca	guajirensis	-71.327248	11.94619	Caribbean	shelf	Burdigalian	16	20.4	extinct	1	5	4	30	2
1229752	Caryocorbula_fortis	Caryocorbula	fortis	-71.327248	11.94619	Caribbean	shelf	Burdigalian	16	20.4	extinct	1	5	6	13	4
1229751	Turbinella_falconensis	Turbinella	falconensis	-71.327248	11.94619	Caribbean	shelf	Burdigalian	16	20.4	extinct	5	3	2	48	4
1229756	Mactrotoma_maracaibensis	Mactrotoma	maracaibensis	-71.327248	11.94619	Caribbean	shelf	Burdigalian	16	20.4	extinct	1	5	3	29	2
1229763	Turritella_matarucana	Turritella	matarucana	-71.327248	11.94619	Caribbean	shelf	Burdigalian	16	20.4	extinct	1	3	3	90	3
1230816	Turritella_matarucana	Turritella	matarucana	-71.332176	11.94678	Caribbean	shelf	Burdigalian	16	20.4	extinct	1	3	3	90	3
1230815	Turritella_cocoditana	Turritella	cocoditana	-71.332176	11.94678	Caribbean	shelf	Burdigalian	16	20.4	extinct	1	3	3	31	4
1230817	Turritella_cocoditana	Turritella	cocoditana	-71.33181	11.94663	Caribbean	shelf	Burdigalian	16	20.4	extinct	1	3	3	31	4
1230827	Turritella_cocoditana	Turritella	cocoditana	-71.329933	11.94585	Caribbean	shelf	Burdigalian	16	20.4	extinct	1	3	3	31	4
1230826	Turritella_matarucana	Turritella	matarucana	-71.329933	11.94585	Caribbean	shelf	Burdigalian	16	20.4	extinct	1	3	3	90	3
1230825	Chama_berjadinensis	Chama	berjadinensis	-71.329933	11.94585	Caribbean	shelf	Burdigalian	16	20.4	extinct	1	3	6	49	3
1230823	Crepidula_cantaurana	Crepidula	cantaurana	-71.329933	11.94585	Caribbean	shelf	Burdigalian	16	20.4	extinct	1	3	4	56	3
1230822	Eurytellina_paraguanensis	Eurytellina	paraguanensis	-71.329933	11.94585	Caribbean	shelf	Burdigalian	16	20.4	extinct	2	6	3	29	3
1230818	Politoleda_forcati	Politoleda	forcati	-71.329933	11.94585	Caribbean	shelf	Burdigalian	16	20.4	extinct	3	5	3	26	5
1230829	Turritella_cocoditana	Turritella	cocoditana	-71.329933	11.94585	Caribbean	shelf	Burdigalian	16	20.4	extinct	1	3	3	31	4
1230831	Caryocorbula_fortis	Caryocorbula	fortis	-71.329933	11.94585	Caribbean	shelf	Burdigalian	16	20.4	extinct	1	5	6	13	4
1230830	Turritella_matarucana	Turritella	matarucana	-71.329933	11.94585	Caribbean	shelf	Burdigalian	16	20.4	extinct	1	3	3	90	3
1230839	Turritella_matarucana	Turritella	matarucana	-71.328552	11.94495	Caribbean	shelf	Burdigalian	16	20.4	extinct	1	3	3	90	3
1230838	Cunearca_guajirensis	Cunearca	guajirensis	-71.328552	11.94495	Caribbean	shelf	Burdigalian	16	20.4	extinct	1	5	4	30	2
1230841	Dispotaea_insculpta	Dispotaea	insculpta	-71.327309	11.9436	Caribbean	shelf	Burdigalian	16	20.4	extinct	1	3	4	22	3
1230840	Cunearca_guajirensis	Cunearca	guajirensis	-71.327309	11.9436	Caribbean	shelf	Burdigalian	16	20.4	extinct	1	5	4	30	2
1230867	Chionopsis_paraguanensis	Chionopsis	paraguanensis	-71.325668	11.94021	Caribbean	shelf	Burdigalian	16	20.4	extinct	1	5	3	30	2
1230868	Potamides_suprasulcatus	Potamides	suprasulcatus	-71.325668	11.94021	Caribbean	shelf	Burdigalian	16	20.4	extinct	4	3	2	30	1
1254059	Aturia_cubaensis	Aturia	cubaensis	-70.055	11.95	Caribbean	shelf	Burdigalian	16	20.4	extinct	5	1	1	42	4
1330237	Zonaria_heilprinii	Zonaria	heilprinii	-85.165001	30.454721	Caribbean	shelf	Burdigalian	16	20.4	extinct	5	3	2	29	4
1330241	Siphocypraea_chilona	Siphocypraea	chilona	-84.986115	30.469168	Caribbean	shelf	Burdigalian	16	20.4	extinct	5	3	2	51	4
1330423	Luria_mariaelisabethae	Luria	mariaelisabethae	-85.199997	30.416668	Caribbean	shelf	Burdigalian	16	20.4	extinct	5	3	2	45	3
1333207	Cypraeorbis_hertleini	Cypraeorbis	hertleini	-85.199997	30.4	Caribbean	shelf	Burdigalian	16	20.4	extinct	5	3	2	24	3
1333208	Cypraea_apalachicolae	Cypraea	apalachicolae	-85.199997	30.4	Caribbean	shelf	Burdigalian	16	20.4	extinct	5	3	2	58	3
1333534	Siphocypraea_chilona	Siphocypraea	chilona	-85.158333	30.445833	Caribbean	shelf	Burdigalian	16	20.4	extinct	5	3	2	51	4
1333532	Cypraeorbis_ballista	Cypraeorbis	ballista	-85.158333	30.445833	Caribbean	shelf	Burdigalian	16	20.4	extinct	5	3	2	24	3
1333533	Cypraeorbis_willcoxi	Cypraeorbis	willcoxi	-85.158333	30.445833	Caribbean	shelf	Burdigalian	16	20.4	extinct	5	3	2	24	3
1333535	Siphocypraea_chilona	Siphocypraea	chilona	-85.158333	30.466667	Caribbean	shelf	Burdigalian	16	20.4	extinct	5	3	2	51	4
1333547	Trona_leporina	Trona	leporina	-85.159721	30.464722	Caribbean	shelf	Burdigalian	16	20.4	recent	5	3	2	60	4
1333548	Luria_mariaelisabethae	Luria	mariaelisabethae	-85.159721	30.464722	Caribbean	shelf	Burdigalian	16	20.4	extinct	5	3	2	45	3
1333549	Zonaria_tumulus	Zonaria	tumulus	-85.159721	30.464722	Caribbean	shelf	Burdigalian	16	20.4	extinct	5	3	2	44	4
1333550	Trivia_juliae	Trivia	juliae	-85.159721	30.464722	Caribbean	shelf	Burdigalian	16	20.4	extinct	5	3	2	10	4
1333546	Cypraeorbis_arlettae	Cypraeorbis	arlettae	-85.159721	30.464722	Caribbean	shelf	Burdigalian	16	20.4	extinct	5	3	2	24	3
1333545	Cypraeorbis_willcoxi	Cypraeorbis	willcoxi	-85.159721	30.464722	Caribbean	shelf	Burdigalian	16	20.4	extinct	5	3	2	24	3
1333587	Siphocypraea_chilona	Siphocypraea	chilona	-70.645836	19.125	Caribbean	shelf	Burdigalian	16	20.4	extinct	5	3	2	51	4
1333670	Agriopoma_paraguanensis	Agriopoma	paraguanensis	-70.033333	11.95	Caribbean	shelf	Burdigalian	16	20.4	extinct	1	5	3	51	3
1333669	Clementia_dariena	Clementia	dariena	-70.033333	11.95	Caribbean	shelf	Burdigalian	16	20.4	extinct	1	5	3	65	4
1333668	Nucula_paraguana	Nucula	paraguana	-70.033333	11.95	Caribbean	shelf	Burdigalian	16	20.4	extinct	3	5	3	5	4
1333667	Paraterebra_inaequalis	Paraterebra	inaequalis	-70.033333	11.95	Caribbean	shelf	Burdigalian	16	20.4	extinct	5	3	2	55	4
1333666	Fusiturricula_yaquensis	Fusiturricula	yaquensis	-70.033333	11.95	Caribbean	shelf	Burdigalian	16	20.4	extinct	5	3	2	37	5
1333665	Polystira_barretti	Polystira	barretti	-70.033333	11.95	Caribbean	shelf	Burdigalian	16	20.4	recent	5	3	2	37	4
1333663	Turbinella_falconensis	Turbinella	falconensis	-70.033333	11.95	Caribbean	shelf	Burdigalian	16	20.4	extinct	5	3	2	48	4
1333662	Cymatophos_paraguanensis	Cymatophos	paraguanensis	-70.033333	11.95	Caribbean	shelf	Burdigalian	16	20.4	extinct	5	3	2	44	4
1333660	Ficus_carbasea	Ficus	carbasea	-70.033333	11.95	Caribbean	shelf	Burdigalian	16	20.4	extinct	5	3	2	55	3
1333659	Marginocypraea_wegeneri	Marginocypraea	wegeneri	-70.033333	11.95	Caribbean	shelf	Burdigalian	16	20.4	extinct	5	3	2	51	3
1333658	Architectonica_nobilis	Architectonica	nobilis	-70.033333	11.95	Caribbean	shelf	Burdigalian	16	20.4	recent	5	3	2	51	3
1333657	Turritella_cocoditana	Turritella	cocoditana	-70.033333	11.95	Caribbean	shelf	Burdigalian	16	20.4	extinct	1	3	3	31	4
1337345	Aturia_cubaensis	Aturia	cubaensis	-85.166	30.488001	Caribbean	shelf	Burdigalian	16	20.4	extinct	5	1	1	42	4
1337346	Aturia_cubaensis	Aturia	cubaensis	-85.199997	30.5	Caribbean	shelf	Burdigalian	16	20.4	extinct	5	1	1	42	4
1067614	Interchlamys_jacobiana	Interchlamys	jacobiana	-70.699997	19.35	Caribbean	shelf	Burdigalian	16	20.4	extinct	1	3	3	38	3
481450	Crassostrea_vaughani	Crassostrea	vaughani	-79.53083	21.621111	Caribbean	shelf	Burdigalian	16	20.4	extinct	1	2	6	119	2
481451	Tucetona_acuticostata	Tucetona	acuticostata	-79.53083	21.621111	Caribbean	shelf	Burdigalian	16	20.4	extinct	1	4	3	24	3
481452	Glycymeris_jamaicensis	Glycymeris	jamaicensis	-79.53083	21.621111	Caribbean	shelf	Burdigalian	16	20.4	extinct	1	4	3	35	3
762760	Aturia_cubaensis	Aturia	cubaensis	-75.935555	20.643888	Caribbean	shelf	Burdigalian	16	20.4	extinct	5	1	1	42	4
1215792	Amusium_aguaclarensis	Amusium	aguaclarensis	-71.417923	12.02551	Caribbean	shelf	Burdigalian	16	20.4	extinct	1	3	2	100	5
1208032	Mimachlamys_canalis	Mimachlamys	canalis	-71.417923	12.02551	Caribbean	shelf	Burdigalian	16	20.4	extinct	1	3	6	63	3
1211548	Turritella_chira	Turritella	chira	-71.498367	11.90252	Caribbean	shelf	Burdigalian	16	20.4	extinct	1	3	3	69	4
1254874	Aturia_cubaensis	Aturia	cubaensis	-81.584999	23.059999	Caribbean	shelf	Burdigalian	16	20.4	extinct	5	1	1	42	4
1333198	Pustularia_americana	Pustularia	americana	-75.98333	20.366667	Caribbean	shelf	Burdigalian	16	20.4	extinct	5	3	2	58	4
1337343	Aturia_cubaensis	Aturia	cubaensis	-81.584999	23.059999	Caribbean	shelf	Burdigalian	16	20.4	extinct	5	1	1	42	4
1086624	Cypraecassis_chipolana	Cypraecassis	chipolana	-85.118333	30.505	Caribbean	shelf	Burdigalian	16	20.4	extinct	5	3	2	85	2
1086631	Monoplex_ritteri	Monoplex	ritteri	-85.118333	30.505	Caribbean	shelf	Burdigalian	16	20.4	extinct	5	3	2	95	3
1086630	Monoplex_krebsii	Monoplex	krebsii	-85.118333	30.505	Caribbean	shelf	Burdigalian	16	20.4	recent	5	3	2	92	4
1086629	Distorsio_floridana	Distorsio	floridana	-85.118333	30.505	Caribbean	shelf	Burdigalian	16	20.4	extinct	5	3	2	24	4
1086628	Distorsio_jungi	Distorsio	jungi	-85.118333	30.505	Caribbean	shelf	Burdigalian	16	20.4	extinct	5	3	2	59	4
1086627	Bursa_rhodostoma	Bursa	rhodostoma	-85.118333	30.505	Caribbean	shelf	Burdigalian	16	20.4	recent	5	3	2	35	3
1086625	Cassis_delta	Cassis	delta	-85.118333	30.505	Caribbean	shelf	Burdigalian	16	20.4	extinct	5	3	2	307	2
1086623	Sconsia_paralaevigata	Sconsia	paralaevigata	-85.118333	30.505	Caribbean	shelf	Burdigalian	16	20.4	extinct	5	3	2	36	5
1086622	Semicassis_aldrichi	Semicassis	aldrichi	-85.118333	30.505	Caribbean	shelf	Burdigalian	16	20.4	extinct	5	3	2	26	4
1086626	Bursa_chipolana	Bursa	chipolana	-85.118333	30.505	Caribbean	shelf	Burdigalian	16	20.4	extinct	5	3	2	45	5
1086621	Eudolium_subfasciatum	Eudolium	subfasciatum	-85.118333	30.505	Caribbean	shelf	Burdigalian	16	20.4	extinct	5	3	2	46	6
428177	Taeniarca_phalacra	Taeniarca	phalacra	-85.186	30.437	Caribbean	shelf	Burdigalian	16	20.4	extinct	1	3	6	26	2
428169	Nuculana_linifera	Nuculana	linifera	-85.186	30.437	Caribbean	shelf	Burdigalian	16	20.4	extinct	3	5	3	14	5
428170	Nuculana_leptalea	Nuculana	leptalea	-85.186	30.437	Caribbean	shelf	Burdigalian	16	20.4	extinct	3	5	3	5.7	5
428171	Saccella_canonica	Saccella	canonica	-85.186	30.437	Caribbean	shelf	Burdigalian	16	20.4	extinct	3	5	3	11	4
428172	Yoldia_frater	Yoldia	frater	-85.186	30.437	Caribbean	shelf	Burdigalian	16	20.4	extinct	3	5	3	19	4
428173	Trinacria_meekii	Trinacria	meekii	-85.186	30.437	Caribbean	shelf	Burdigalian	16	20.4	extinct	1	3	4	5.5	5
428174	Arca_umbonata	Arca	umbonata	-85.186	30.437	Caribbean	shelf	Burdigalian	16	20.4	recent	1	3	6	67	2
428184	Anadara_santarosana	Anadara	santarosana	-85.186	30.437	Caribbean	shelf	Burdigalian	16	20.4	extinct	1	4	4	48	3
428176	Barbatia_marylandica	Barbatia	marylandica	-85.186	30.437	Caribbean	shelf	Burdigalian	16	20.4	extinct	1	3	6	50	2
428225	Hysteroconcha_harrisi	Hysteroconcha	harrisi	-85.186	30.437	Caribbean	shelf	Burdigalian	16	20.4	extinct	1	5	3	51	2
428178	Acar_domingensis	Acar	domingensis	-85.186	30.437	Caribbean	shelf	Burdigalian	16	20.4	recent	1	3	6	21	4
428179	Arcopsis_adamsi	Arcopsis	adamsi	-85.186	30.437	Caribbean	shelf	Burdigalian	16	20.4	recent	1	3	6	17	2
428180	Anadara_latidentata	Anadara	latidentata	-85.186	30.437	Caribbean	shelf	Burdigalian	16	20.4	extinct	1	4	4	48	3
428181	Anadara_mikkula	Anadara	mikkula	-85.186	30.437	Caribbean	shelf	Burdigalian	16	20.4	extinct	1	4	4	48	3
428182	Anadara_hypomela	Anadara	hypomela	-85.186	30.437	Caribbean	shelf	Burdigalian	16	20.4	extinct	1	4	4	48	3
428183	Anadara_acompsa	Anadara	acompsa	-85.186	30.437	Caribbean	shelf	Burdigalian	16	20.4	extinct	1	4	4	48	3
428175	Arca_paratina	Arca	paratina	-85.186	30.437	Caribbean	shelf	Burdigalian	16	20.4	extinct	1	3	6	28	2
428232	Scissula_lampra	Scissula	lampra	-85.186	30.437	Caribbean	shelf	Burdigalian	16	20.4	extinct	2	5	3	17	2
428223	Agriopoma_sincera	Agriopoma	sincera	-85.186	30.437	Caribbean	shelf	Burdigalian	16	20.4	extinct	1	5	3	21	3
438024	Tellina_acloneta	Tellina	acloneta	-85.186	30.437	Caribbean	shelf	Burdigalian	16	20.4	extinct	2	6	3	4.7	2
438025	Tellina_acosmita	Tellina	acosmita	-85.186	30.437	Caribbean	shelf	Burdigalian	16	20.4	extinct	2	6	3	22	2
438029	Semele_smithii	Semele	smithii	-85.186	30.437	Caribbean	shelf	Burdigalian	16	20.4	extinct	2	5	3	23	3
438027	Psammotreta_chipolana	Psammotreta	chipolana	-85.186	30.437	Caribbean	shelf	Burdigalian	16	20.4	extinct	2	5	3	45	1
428234	Tellina_hypolispa	Tellina	hypolispa	-85.186	30.437	Caribbean	shelf	Burdigalian	16	20.4	extinct	2	6	3	14	2
428166	Nuculana_proteracuta	Nuculana	proteracuta	-85.186	30.437	Caribbean	shelf	Burdigalian	16	20.4	extinct	3	5	3	19	5
428233	Tellina_cloneta	Tellina	cloneta	-85.186	30.437	Caribbean	shelf	Burdigalian	16	20.4	extinct	2	6	3	11	2
428164	Nucula_chipolana	Nucula	chipolana	-85.186	30.437	Caribbean	shelf	Burdigalian	16	20.4	extinct	3	5	3	3.2	4
428231	Eurytellina_pressa	Eurytellina	pressa	-85.186	30.437	Caribbean	shelf	Burdigalian	16	20.4	extinct	2	6	3	13	3
428230	Tellinella_strophia	Tellinella	strophia	-85.186	30.437	Caribbean	shelf	Burdigalian	16	20.4	extinct	2	6	3	22	2
428229	Tellinella_chipolana	Tellinella	chipolana	-85.186	30.437	Caribbean	shelf	Burdigalian	16	20.4	extinct	2	6	3	38	2
428228	Panchione_burnsii	Panchione	burnsii	-85.186	30.437	Caribbean	shelf	Burdigalian	16	20.4	extinct	1	5	3	34	3
428227	Chione_chipolana	Chione	chipolana	-85.186	30.437	Caribbean	shelf	Burdigalian	16	20.4	extinct	1	5	3	32	2
428226	Globivenus_blandiana	Globivenus	blandiana	-85.186	30.437	Caribbean	shelf	Burdigalian	16	20.4	extinct	1	5	3	36	4
428165	Saccella_acuta	Saccella	acuta	-85.186	30.437	Caribbean	shelf	Burdigalian	16	20.4	recent	3	5	3	10	5
438028	Semele_chipolana	Semele	chipolana	-85.186	30.437	Caribbean	shelf	Burdigalian	16	20.4	extinct	2	5	3	54	3
428211	Phacoides_heilprini	Phacoides	heilprini	-85.186	30.437	Caribbean	shelf	Burdigalian	16	20.4	extinct	6	6	3	58	2
428224	Pitar_floridana	Pitar	floridana	-85.186	30.437	Caribbean	shelf	Burdigalian	16	20.4	extinct	1	5	3	29	4
428204	Verticordia_dalli	Verticordia	dalli	-85.186	30.437	Caribbean	shelf	Burdigalian	16	20.4	extinct	5	5	3	3.3	5
428205	Ctena_erosa	Ctena	erosa	-85.186	30.437	Caribbean	shelf	Burdigalian	16	20.4	extinct	6	6	3	6.7	4
428206	Lucina_corpulenta	Lucina	corpulenta	-85.186	30.437	Caribbean	shelf	Burdigalian	16	20.4	extinct	6	6	3	43	2
428207	Pegophysema_janus	Pegophysema	janus	-85.186	30.437	Caribbean	shelf	Burdigalian	16	20.4	extinct	6	6	3	34	4
428208	Here_glenni	Here	glenni	-85.186	30.437	Caribbean	shelf	Burdigalian	16	20.4	extinct	6	6	3	32	5
428185	Anadara_initiator	Anadara	initiator	-85.186	30.437	Caribbean	shelf	Burdigalian	16	20.4	extinct	1	4	4	48	3
428210	Miltha_chipolana	Miltha	chipolana	-85.186	30.437	Caribbean	shelf	Burdigalian	16	20.4	extinct	6	6	3	80	3
428202	Botula_cinnamomeus	Botula	cinnamomeus	-85.186	30.437	Caribbean	shelf	Burdigalian	16	20.4	recent	1	5	5	23	3
428212	Parvilucina_sphaeriolus	Parvilucina	sphaeriolus	-85.186	30.437	Caribbean	shelf	Burdigalian	16	20.4	extinct	6	6	3	4.5	4
428213	Divaricella_chipolana	Divaricella	chipolana	-85.186	30.437	Caribbean	shelf	Burdigalian	16	20.4	extinct	6	6	3	19	5
428214	Diplodonta_paralta	Diplodonta	paralta	-85.186	30.437	Caribbean	shelf	Burdigalian	16	20.4	extinct	1	5	3	27	4
428215	Phlyctiderma_glos	Phlyctiderma	glos	-85.186	30.437	Caribbean	shelf	Burdigalian	16	20.4	extinct	1	5	3	16	4
428216	Dosinia_chipolana	Dosinia	chipolana	-85.186	30.437	Caribbean	shelf	Burdigalian	16	20.4	extinct	1	6	3	39	2
428217	Transennella_utica	Transennella	utica	-85.186	30.437	Caribbean	shelf	Burdigalian	16	20.4	extinct	1	5	3	9.1	2
428218	Transennella_chipolana	Transennella	chipolana	-85.186	30.437	Caribbean	shelf	Burdigalian	16	20.4	extinct	1	5	3	4.8	2
428209	Lucinisca_calhounensis	Lucinisca	calhounensis	-85.186	30.437	Caribbean	shelf	Burdigalian	16	20.4	extinct	6	6	3	10	2
428195	Lindapecten_chipolanus	Lindapecten	chipolanus	-85.186	30.437	Caribbean	shelf	Burdigalian	16	20.4	extinct	1	3	6	25	3
428186	Costaglycymeris_subovatus	Costaglycymeris	subovatus	-85.186	30.437	Caribbean	shelf	Burdigalian	16	20.4	extinct	1	4	3	58	3
428187	Atrina_chipolana	Atrina	chipolana	-85.186	30.437	Caribbean	shelf	Burdigalian	16	20.4	extinct	1	4	6	262	2
428188	Pteria_chipolana	Pteria	chipolana	-85.186	30.437	Caribbean	shelf	Burdigalian	16	20.4	extinct	1	2	6	61	2
428189	Cubitostrea_rugifera	Cubitostrea	rugifera	-85.186	30.437	Caribbean	shelf	Burdigalian	16	20.4	extinct	1	2	6	58	3
428190	Hyotissa_haitensis	Hyotissa	haitensis	-85.186	30.437	Caribbean	shelf	Burdigalian	16	20.4	extinct	1	3	6	114	3
428191	Euvola_burnsi	Euvola	burnsi	-85.186	30.437	Caribbean	shelf	Burdigalian	16	20.4	extinct	1	3	2	19	4
428192	Lindapecten_acanikos	Lindapecten	acanikos	-85.186	30.437	Caribbean	shelf	Burdigalian	16	20.4	extinct	1	3	6	26	3
428222	Megapitaria_maculata	Megapitaria	maculata	-85.186	30.437	Caribbean	shelf	Burdigalian	16	20.4	recent	1	5	3	77	3
428196	Antillipecten_alumensis	Antillipecten	alumensis	-85.186	30.437	Caribbean	shelf	Burdigalian	16	20.4	extinct	1	3	3	51	4
428197	Amusium_precursor	Amusium	precursor	-85.186	30.437	Caribbean	shelf	Burdigalian	16	20.4	extinct	1	3	2	117	5
428198	Spondylus_chipolanus	Spondylus	chipolanus	-85.186	30.437	Caribbean	shelf	Burdigalian	16	20.4	extinct	1	3	6	87	3
428199	Plicatula_densata	Plicatula	densata	-85.186	30.437	Caribbean	shelf	Burdigalian	16	20.4	extinct	1	2	6	28	2
428200	Plicatula_lepidota	Plicatula	lepidota	-85.186	30.437	Caribbean	shelf	Burdigalian	16	20.4	extinct	1	2	6	30	2
428201	Anomia_microgrammata	Anomia	microgrammata	-85.186	30.437	Caribbean	shelf	Burdigalian	16	20.4	extinct	1	3	6	25	3
428221	Gouldia_erosum	Gouldia	erosum	-85.186	30.437	Caribbean	shelf	Burdigalian	16	20.4	extinct	1	5	3	10	5
428193	Nodipecten_condylomatus	Nodipecten	condylomatus	-85.186	30.437	Caribbean	shelf	Burdigalian	16	20.4	extinct	1	3	3	192	5
438055	Acteon_chipolanus	Acteon	chipolanus	-85.186	30.437	Caribbean	shelf	Burdigalian	16	20.4	extinct	5	3	2	6.3	4
438056	Acteocina_incisula	Acteocina	incisula	-85.186	30.437	Caribbean	shelf	Burdigalian	16	20.4	extinct	5	3	2	6.4	3
438057	Acteocina_persimilis	Acteocina	persimilis	-85.186	30.437	Caribbean	shelf	Burdigalian	16	20.4	extinct	5	3	2	2.9	3
438054	Rictaxis_fusulus	Rictaxis	fusulus	-85.186	30.437	Caribbean	shelf	Burdigalian	16	20.4	extinct	5	3	2	7.5	2
438062	Sulcoretusa_prosulcata	Sulcoretusa	prosulcata	-85.186	30.437	Caribbean	shelf	Burdigalian	16	20.4	extinct	5	3	2	5.5	3
438049	Spheniopsis_americana	Spheniopsis	americana	-85.186	30.437	Caribbean	shelf	Burdigalian	16	20.4	extinct	1	5	5	2.8	5
438063	Sulcoretusa_chipolana	Sulcoretusa	chipolana	-85.186	30.437	Caribbean	shelf	Burdigalian	16	20.4	extinct	5	3	2	5.5	3
438064	Cylichnella_biplicata	Cylichnella	biplicata	-85.186	30.437	Caribbean	shelf	Burdigalian	16	20.4	extinct	5	3	2	3.7	3
438065	Volvulella_oxytata	Volvulella	oxytata	-85.186	30.437	Caribbean	shelf	Burdigalian	16	20.4	extinct	4	3	2	3.6	4
438066	Scaphander_langdoni	Scaphander	langdoni	-85.186	30.437	Caribbean	shelf	Burdigalian	16	20.4	extinct	5	3	2	8.9	6
438067	Atys_oedemata	Atys	oedemata	-85.186	30.437	Caribbean	shelf	Burdigalian	16	20.4	extinct	5	3	2	4.5	3
438068	Roxaniella_gracilis	Roxaniella	gracilis	-85.186	30.437	Caribbean	shelf	Burdigalian	16	20.4	extinct	5	3	2	5.1	2
438070	Bulla_striata	Bulla	striata	-85.186	30.437	Caribbean	shelf	Burdigalian	16	20.4	recent	5	3	2	34	3
438058	Acteocina_fischeri	Acteocina	fischeri	-85.186	30.437	Caribbean	shelf	Burdigalian	16	20.4	extinct	5	3	2	2.5	3
438053	Acteon_korphys	Acteon	korphys	-85.186	30.437	Caribbean	shelf	Burdigalian	16	20.4	extinct	5	3	2	6.1	4
438072	Roxania_chipolana	Roxania	chipolana	-85.186	30.437	Caribbean	shelf	Burdigalian	16	20.4	extinct	5	3	2	4.5	6
438075	Paraterebra_odopoia	Paraterebra	odopoia	-85.186	30.437	Caribbean	shelf	Burdigalian	16	20.4	extinct	5	3	2	38	4
438048	Bothrocorbula_synarmostes	Bothrocorbula	synarmostes	-85.186	30.437	Caribbean	shelf	Burdigalian	16	20.4	extinct	1	5	6	14	5
438047	Caryocorbula_semenoides	Caryocorbula	semenoides	-85.186	30.437	Caribbean	shelf	Burdigalian	16	20.4	extinct	1	5	6	12	4
438046	Caryocorbula_anteniae	Caryocorbula	anteniae	-85.186	30.437	Caribbean	shelf	Burdigalian	16	20.4	extinct	1	5	6	12	4
438045	Corbula_sphenia	Corbula	sphenia	-85.186	30.437	Caribbean	shelf	Burdigalian	16	20.4	extinct	1	5	6	17	4
438044	Varicorbula_chipolana	Varicorbula	chipolana	-85.186	30.437	Caribbean	shelf	Burdigalian	16	20.4	extinct	1	5	6	4.5	4
438043	Ervilia_chipolana	Ervilia	chipolana	-85.186	30.437	Caribbean	shelf	Burdigalian	16	20.4	extinct	1	5	3	4.5	3
438390	Triplofusus_kindlei	Triplofusus	kindlei	-85.186	30.437	Caribbean	shelf	Burdigalian	16	20.4	extinct	5	3	2	54	3
438395	Fasciolaria_ramondi	Fasciolaria	ramondi	-85.186	30.437	Caribbean	shelf	Burdigalian	16	20.4	extinct	5	3	2	70	3
438396	Mazzalina_costata	Mazzalina	costata	-85.186	30.437	Caribbean	shelf	Burdigalian	16	20.4	extinct	5	3	2	48	4
438397	Busycon_sicyoides	Busycon	sicyoides	-85.186	30.437	Caribbean	shelf	Burdigalian	16	20.4	extinct	5	3	2	40	3
438051	Spengleria_rostrata	Spengleria	rostrata	-85.186	30.437	Caribbean	shelf	Burdigalian	16	20.4	recent	1	5	5	24	4
438086	Clavatula_vandenbroecki	Clavatula	vandenbroecki	-85.186	30.437	Caribbean	shelf	Burdigalian	16	20.4	extinct	5	3	2	23	4
438109	Ithycythara_radinos	Ithycythara	radinos	-85.186	30.437	Caribbean	shelf	Burdigalian	16	20.4	extinct	5	3	2	9.6	4
438108	Ithycythara_compsacosta	Ithycythara	compsacosta	-85.186	30.437	Caribbean	shelf	Burdigalian	16	20.4	extinct	5	3	2	5.8	4
438103	Mangelia_pyrgota	Mangelia	pyrgota	-85.186	30.437	Caribbean	shelf	Burdigalian	16	20.4	extinct	5	3	2	6.9	2
438102	Cryoturris_daidalea	Cryoturris	daidalea	-85.186	30.437	Caribbean	shelf	Burdigalian	16	20.4	extinct	5	3	2	9	2
438101	Saccharoturris_centrodes	Saccharoturris	centrodes	-85.186	30.437	Caribbean	shelf	Burdigalian	16	20.4	extinct	5	3	2	4.8	6
438100	Kurtziella_websteri	Kurtziella	websteri	-85.186	30.437	Caribbean	shelf	Burdigalian	16	20.4	extinct	5	3	2	7.7	4
438099	Mangelia_anthetika	Mangelia	anthetika	-85.186	30.437	Caribbean	shelf	Burdigalian	16	20.4	extinct	5	3	2	7	2
438098	Drillia_trimitrodita	Drillia	trimitrodita	-85.186	30.437	Caribbean	shelf	Burdigalian	16	20.4	extinct	5	3	2	10	3
438097	Drillia_coryphodes	Drillia	coryphodes	-85.186	30.437	Caribbean	shelf	Burdigalian	16	20.4	extinct	5	3	2	10	3
438091	Drillia_prion	Drillia	prion	-85.186	30.437	Caribbean	shelf	Burdigalian	16	20.4	extinct	5	3	2	20	3
438090	Agladrillia_aulakoessa	Agladrillia	aulakoessa	-85.186	30.437	Caribbean	shelf	Burdigalian	16	20.4	extinct	5	3	2	25	4
438089	Carinodrillia_cymatoides	Carinodrillia	cymatoides	-85.186	30.437	Caribbean	shelf	Burdigalian	16	20.4	extinct	5	3	2	16	5
438073	Ringicula_semilimata	Ringicula	semilimata	-85.186	30.437	Caribbean	shelf	Burdigalian	16	20.4	extinct	5	3	2	3.7	6
438087	Clavatula_habra	Clavatula	habra	-85.186	30.437	Caribbean	shelf	Burdigalian	16	20.4	extinct	5	3	2	16	4
438398	Melongena_sculpturata	Melongena	sculpturata	-85.186	30.437	Caribbean	shelf	Burdigalian	16	20.4	extinct	5	3	2	160	2
438085	Clavatula_anthera	Clavatula	anthera	-85.186	30.437	Caribbean	shelf	Burdigalian	16	20.4	extinct	5	3	2	15	4
438084	Clavatula_euparypha	Clavatula	euparypha	-85.186	30.437	Caribbean	shelf	Burdigalian	16	20.4	extinct	5	3	2	15	4
438083	Clavatula_polyploka	Clavatula	polyploka	-85.186	30.437	Caribbean	shelf	Burdigalian	16	20.4	extinct	5	3	2	17	4
438082	Clavatula_grabaui	Clavatula	grabaui	-85.186	30.437	Caribbean	shelf	Burdigalian	16	20.4	extinct	5	3	2	16	4
438081	Crassispira_calligona	Crassispira	calligona	-85.186	30.437	Caribbean	shelf	Burdigalian	16	20.4	extinct	5	3	2	21	2
438080	Crassispira_meunieri	Crassispira	meunieri	-85.186	30.437	Caribbean	shelf	Burdigalian	16	20.4	extinct	5	3	2	38	2
438079	Fusiturricula_paraservata	Fusiturricula	paraservata	-85.186	30.437	Caribbean	shelf	Burdigalian	16	20.4	extinct	5	3	2	28	5
438078	Polystira_albidoides	Polystira	albidoides	-85.186	30.437	Caribbean	shelf	Burdigalian	16	20.4	extinct	5	3	2	65	4
438077	Strioterebrum_chipolana	Strioterebrum	chipolana	-85.186	30.437	Caribbean	shelf	Burdigalian	16	20.4	extinct	5	3	2	12	3
438076	Strioterebrum_langdoni	Strioterebrum	langdoni	-85.186	30.437	Caribbean	shelf	Burdigalian	16	20.4	extinct	5	3	2	20	3
438402	Uzita_dasynema	Uzita	dasynema	-85.186	30.437	Caribbean	shelf	Burdigalian	16	20.4	extinct	5	3	2	6.6	2
438088	Clavatula_elatocompsa	Clavatula	elatocompsa	-85.186	30.437	Caribbean	shelf	Burdigalian	16	20.4	extinct	5	3	2	11	4
1333588	Cypraeorbis_ballista	Cypraeorbis	ballista	-85.186	30.437	Caribbean	shelf	Burdigalian	16	20.4	extinct	5	3	2	24	3
438442	Nemocardium_parile	Nemocardium	parile	-85.186	30.437	Caribbean	shelf	Burdigalian	16	20.4	extinct	1	5	3	16	5
438443	Acrosterigma_inconspicuum	Acrosterigma	inconspicuum	-85.186	30.437	Caribbean	shelf	Burdigalian	16	20.4	extinct	1	5	3	82	4
438444	Dinocardium_chipolanum	Dinocardium	chipolanum	-85.186	30.437	Caribbean	shelf	Burdigalian	16	20.4	extinct	1	5	3	34	3
438445	Ctenocardia_burnsii	Ctenocardia	burnsii	-85.186	30.437	Caribbean	shelf	Burdigalian	16	20.4	extinct	1	5	3	27	4
438446	Trigoniocardia_aliculum	Trigoniocardia	aliculum	-85.186	30.437	Caribbean	shelf	Burdigalian	16	20.4	extinct	1	5	3	13	3
438447	Apiocardia_simrothi	Apiocardia	simrothi	-85.186	30.437	Caribbean	shelf	Burdigalian	16	20.4	extinct	1	5	3	8.5	5
438448	Papyridea_bulbosum	Papyridea	bulbosum	-85.186	30.437	Caribbean	shelf	Burdigalian	16	20.4	extinct	1	5	3	27	3
438449	Laevicardium_compressum	Laevicardium	compressum	-85.186	30.437	Caribbean	shelf	Burdigalian	16	20.4	extinct	1	5	3	26	3
438451	Crassinella_triangulatus	Crassinella	triangulatus	-85.186	30.437	Caribbean	shelf	Burdigalian	16	20.4	extinct	1	3	3	3.3	3
438452	Carditamera_apotegea	Carditamera	apotegea	-85.186	30.437	Caribbean	shelf	Burdigalian	16	20.4	extinct	1	5	6	41	2
438453	Glyptoactis_hadra	Glyptoactis	hadra	-85.186	30.437	Caribbean	shelf	Burdigalian	16	20.4	recent	1	5	3	47	3
438454	Pleuromeris_tellia	Pleuromeris	tellia	-85.186	30.437	Caribbean	shelf	Burdigalian	16	20.4	extinct	1	5	3	4	4
438400	Engoniophos_glyptus	Engoniophos	glyptus	-85.186	30.437	Caribbean	shelf	Burdigalian	16	20.4	extinct	5	3	2	16	3
438456	Chama_chipolana	Chama	chipolana	-85.186	30.437	Caribbean	shelf	Burdigalian	16	20.4	extinct	1	3	6	30	3
438439	Agnocardia_acrocome	Agnocardia	acrocome	-85.186	30.437	Caribbean	shelf	Burdigalian	16	20.4	extinct	1	5	3	7.5	3
1333589	Cypraeorbis_arlettae	Cypraeorbis	arlettae	-85.186	30.437	Caribbean	shelf	Burdigalian	16	20.4	extinct	5	3	2	24	3
1333591	Trivia_capillata	Trivia	capillata	-85.186	30.437	Caribbean	shelf	Burdigalian	16	20.4	extinct	5	3	2	10	4
438389	Vasum_engonatum	Vasum	engonatum	-85.186	30.437	Caribbean	shelf	Burdigalian	16	20.4	extinct	5	3	2	96	3
438034	Semele_stearnsii	Semele	stearnsii	-85.186	30.437	Caribbean	shelf	Burdigalian	16	20.4	extinct	2	5	3	12	3
438035	Semele_scintillata	Semele	scintillata	-85.186	30.437	Caribbean	shelf	Burdigalian	16	20.4	extinct	2	5	3	9.5	3
438036	Semelina_cytherioidea	Semelina	cytherioidea	-85.186	30.437	Caribbean	shelf	Burdigalian	16	20.4	extinct	2	5	3	11	5
438037	Abra_lapochi	Abra	lapochi	-85.186	30.437	Caribbean	shelf	Burdigalian	16	20.4	extinct	2	5	3	9.5	4
438038	Donax_chipolanus	Donax	chipolanus	-85.186	30.437	Caribbean	shelf	Burdigalian	16	20.4	extinct	1	5	3	9.5	2
438039	Psammobia_bowdichi	Psammobia	bowdichi	-85.186	30.437	Caribbean	shelf	Burdigalian	16	20.4	extinct	2	6	3	20	4
438040	Psamosolen_aldrichi	Psamosolen	aldrichi	-85.186	30.437	Caribbean	shelf	Burdigalian	16	20.4	extinct	1	5	3	35	4
438041	Solen_amphistemma	Solen	amphistemma	-85.186	30.437	Caribbean	shelf	Burdigalian	16	20.4	extinct	1	6	3	112	2
438042	Mactra_chipolana	Mactra	chipolana	-85.186	30.437	Caribbean	shelf	Burdigalian	16	20.4	extinct	1	5	3	75	2
438455	Arcinella_draconis	Arcinella	draconis	-85.186	30.437	Caribbean	shelf	Burdigalian	16	20.4	extinct	1	3	6	27	4
438414	Subcancilla_mitrodita	Subcancilla	mitrodita	-85.186	30.437	Caribbean	shelf	Burdigalian	16	20.4	extinct	5	3	2	27	5
438110	Mangelia_lissa	Mangelia	lissa	-85.186	30.437	Caribbean	shelf	Burdigalian	16	20.4	extinct	5	3	2	8.1	2
438401	Uzita_cinclis	Uzita	cinclis	-85.186	30.437	Caribbean	shelf	Burdigalian	16	20.4	extinct	5	3	2	6	2
438071	Haminoea_pompholyx	Haminoea	pompholyx	-85.186	30.437	Caribbean	shelf	Burdigalian	16	20.4	extinct	5	3	2	19	2
438403	Uzita_cystoides	Uzita	cystoides	-85.186	30.437	Caribbean	shelf	Burdigalian	16	20.4	extinct	5	3	2	5	2
438404	Uzita_anisonema	Uzita	anisonema	-85.186	30.437	Caribbean	shelf	Burdigalian	16	20.4	extinct	5	3	2	6.2	2
438405	Uzita_oxia	Uzita	oxia	-85.186	30.437	Caribbean	shelf	Burdigalian	16	20.4	extinct	5	3	2	6.6	2
438406	Uzita_tribaka	Uzita	tribaka	-85.186	30.437	Caribbean	shelf	Burdigalian	16	20.4	extinct	5	3	2	6	2
438407	Uzita_harrisi	Uzita	harrisi	-85.186	30.437	Caribbean	shelf	Burdigalian	16	20.4	extinct	5	3	2	8	4
438408	Prunum_eleutheria	Prunum	eleutheria	-85.186	30.437	Caribbean	shelf	Burdigalian	16	20.4	extinct	5	3	2	14	4
438409	Gibberula_chondra	Gibberula	chondra	-85.186	30.437	Caribbean	shelf	Burdigalian	16	20.4	extinct	5	3	2	3.3	3
438410	Granulina_pyrenoides	Granulina	pyrenoides	-85.186	30.437	Caribbean	shelf	Burdigalian	16	20.4	extinct	5	3	2	3	4
438411	Lyria_pycnopleura	Lyria	pycnopleura	-85.186	30.437	Caribbean	shelf	Burdigalian	16	20.4	extinct	5	3	2	39	5
438441	Trachycardium_virile	Trachycardium	virile	-85.186	30.437	Caribbean	shelf	Burdigalian	16	20.4	extinct	1	5	3	27	2
438413	Pleioptygma_prodroma	Pleioptygma	prodroma	-85.186	30.437	Caribbean	shelf	Burdigalian	16	20.4	extinct	5	3	2	68	5
438440	Phlogocardia_cestum	Phlogocardia	cestum	-85.186	30.437	Caribbean	shelf	Burdigalian	16	20.4	extinct	1	5	3	32	5
438415	Costellaria_barnardense	Costellaria	barnardense	-85.186	30.437	Caribbean	shelf	Burdigalian	16	20.4	extinct	5	3	2	26	4
438416	Costellaria_cnestum	Costellaria	cnestum	-85.186	30.437	Caribbean	shelf	Burdigalian	16	20.4	extinct	5	3	2	6.1	4
438417	Costellaria_mangilopse	Costellaria	mangilopse	-85.186	30.437	Caribbean	shelf	Burdigalian	16	20.4	extinct	5	3	2	6.1	4
438418	Costellaria_amblipleura	Costellaria	amblipleura	-85.186	30.437	Caribbean	shelf	Burdigalian	16	20.4	extinct	5	3	2	26	4
438419	Costellaria_berkeyi	Costellaria	berkeyi	-85.186	30.437	Caribbean	shelf	Burdigalian	16	20.4	extinct	5	3	2	26	4
438432	Enaeta_isabellae	Enaeta	isabellae	-85.186	30.437	Caribbean	shelf	Burdigalian	16	20.4	extinct	5	3	2	28	2
438433	Conomitra_apalachee	Conomitra	apalachee	-85.186	30.437	Caribbean	shelf	Burdigalian	16	20.4	extinct	5	3	2	25	5
438434	Cymakra_poncei	Cymakra	poncei	-85.186	30.437	Caribbean	shelf	Burdigalian	16	20.4	recent	5	3	2	6.5	3
438435	Alveinus_rotundus	Alveinus	rotundus	-85.186	30.437	Caribbean	shelf	Burdigalian	16	20.4	extinct	1	5	5	1.9	3
438436	Montacuta_chipolana	Montacuta	chipolana	-85.186	30.437	Caribbean	shelf	Burdigalian	16	20.4	extinct	1	5	5	6.5	4
438437	Aligena_pustulosa	Aligena	pustulosa	-85.186	30.437	Caribbean	shelf	Burdigalian	16	20.4	extinct	1	5	5	6.7	2
438438	Acanthocardia_propeciliare	Acanthocardia	propeciliare	-85.186	30.437	Caribbean	shelf	Burdigalian	16	20.4	extinct	1	5	3	41	3
438399	Pallacera_chipolanus	Pallacera	chipolanus	-85.186	30.437	Caribbean	shelf	Burdigalian	16	20.4	extinct	5	3	2	25	3
438412	Mitra_acteoglypha	Mitra	acteoglypha	-85.186	30.437	Caribbean	shelf	Burdigalian	16	20.4	extinct	5	3	2	19	4
438339	Orthaulax_gabbi	Orthaulax	gabbi	-85.186	30.437	Caribbean	shelf	Burdigalian	16	20.4	extinct	4	3	2	110	3
438321	Zonaria_heilprinii	Zonaria	heilprinii	-85.186	30.437	Caribbean	shelf	Burdigalian	16	20.4	extinct	5	3	2	29	4
438353	Architectonica_chipolana	Architectonica	chipolana	-85.186	30.437	Caribbean	shelf	Burdigalian	16	20.4	extinct	5	3	2	25	3
438352	Caecum_pararegulare	Caecum	pararegulare	-85.186	30.437	Caribbean	shelf	Burdigalian	16	20.4	extinct	4	3	2	2.3	3
438351	Caecum_chipolanum	Caecum	chipolanum	-85.186	30.437	Caribbean	shelf	Burdigalian	16	20.4	extinct	4	3	2	2.6	3
438350	Modulus_biconicus	Modulus	biconicus	-85.186	30.437	Caribbean	shelf	Burdigalian	16	20.4	extinct	4	3	2	9.5	3
438349	Alaba_chipolana	Alaba	chipolana	-85.186	30.437	Caribbean	shelf	Burdigalian	16	20.4	extinct	4	3	2	6	3
438348	Polygireulima_chipolana	Polygireulima	chipolana	-85.186	30.437	Caribbean	shelf	Burdigalian	16	20.4	extinct	5	3	2	8	6
438347	Strombiformis_scotti	Strombiformis	scotti	-85.186	30.437	Caribbean	shelf	Burdigalian	16	20.4	extinct	5	3	2	7.6	5
438346	Iselica_myttonis	Iselica	myttonis	-85.186	30.437	Caribbean	shelf	Burdigalian	16	20.4	extinct	4	3	2	8	4
438345	Capulus_chipolanus	Capulus	chipolanus	-85.186	30.437	Caribbean	shelf	Burdigalian	16	20.4	extinct	1	3	4	4.5	6
438344	Crucibulum_chipolanum	Crucibulum	chipolanum	-85.186	30.437	Caribbean	shelf	Burdigalian	16	20.4	extinct	1	3	4	36	2
438343	Crepidula_plana	Crepidula	plana	-85.186	30.437	Caribbean	shelf	Burdigalian	16	20.4	recent	1	3	4	43	2
438342	Crepidula_fornicata	Crepidula	fornicata	-85.186	30.437	Caribbean	shelf	Burdigalian	16	20.4	recent	1	3	4	56	2
438111	Mangelia_louisae	Mangelia	louisae	-85.186	30.437	Caribbean	shelf	Burdigalian	16	20.4	extinct	5	3	2	7	2
438329	Neverita_chipolana	Neverita	chipolana	-85.186	30.437	Caribbean	shelf	Burdigalian	16	20.4	extinct	5	5	2	22	3
438322	Siphocypraea_chilona	Siphocypraea	chilona	-85.186	30.437	Caribbean	shelf	Burdigalian	16	20.4	extinct	5	3	2	51	4
438323	Trivia_chipolana	Trivia	chipolana	-85.186	30.437	Caribbean	shelf	Burdigalian	16	20.4	extinct	5	3	2	11	4
438324	Hespererato_chipolana	Hespererato	chipolana	-85.186	30.437	Caribbean	shelf	Burdigalian	16	20.4	extinct	5	3	2	4	4
438325	Natica_alticallosa	Natica	alticallosa	-85.186	30.437	Caribbean	shelf	Burdigalian	16	20.4	extinct	5	5	2	18	3
438326	Naticarius_precursor	Naticarius	precursor	-85.186	30.437	Caribbean	shelf	Burdigalian	16	20.4	extinct	5	5	2	12	2
438341	Calyptraea_centralis	Calyptraea	centralis	-85.186	30.437	Caribbean	shelf	Burdigalian	16	20.4	recent	1	3	4	25	5
438328	Tectonatica_platabasis	Tectonatica	platabasis	-85.186	30.437	Caribbean	shelf	Burdigalian	16	20.4	extinct	5	5	2	13	3
438340	Xenophora_textilina	Xenophora	textilina	-85.186	30.437	Caribbean	shelf	Burdigalian	16	20.4	extinct	4	3	2	55	5
438330	Sinum_chipolanum	Sinum	chipolanum	-85.186	30.437	Caribbean	shelf	Burdigalian	16	20.4	extinct	5	5	2	31	3
438331	Globularia_fischeri	Globularia	fischeri	-85.186	30.437	Caribbean	shelf	Burdigalian	16	20.4	extinct	4	3	2	60	2
438332	Pachycrommium_burnsii	Pachycrommium	burnsii	-85.186	30.437	Caribbean	shelf	Burdigalian	16	20.4	extinct	4	3	2	18	2
438337	Persististrombus_aldrichi	Persististrombus	aldrichi	-85.186	30.437	Caribbean	shelf	Burdigalian	16	20.4	extinct	4	3	2	59	2
438338	Persististrombus_chipolanus	Persististrombus	chipolanus	-85.186	30.437	Caribbean	shelf	Burdigalian	16	20.4	extinct	4	3	2	70	2
438356	Turritella_dalli	Turritella	dalli	-85.186	30.437	Caribbean	shelf	Burdigalian	16	20.4	extinct	1	3	3	56	4
438327	Tectonatica_semen	Tectonatica	semen	-85.186	30.437	Caribbean	shelf	Burdigalian	16	20.4	extinct	5	5	2	2.6	3
438374	Teinostoma_chipolanum	Teinostoma	chipolanum	-85.186	30.437	Caribbean	shelf	Burdigalian	16	20.4	extinct	4	3	2	2.3	3
438030	Semele_mutica	Semele	mutica	-85.186	30.437	Caribbean	shelf	Burdigalian	16	20.4	extinct	2	5	3	10	3
438388	Turbinella_chipolanus	Turbinella	chipolanus	-85.186	30.437	Caribbean	shelf	Burdigalian	16	20.4	extinct	5	3	2	138	4
438387	Cadulus_volvulus	Cadulus	volvulus	-85.186	30.437	Caribbean	shelf	Burdigalian	16	20.4	extinct	5	4	3	8.6	5
438386	Laevidentalium_liodon	Laevidentalium	liodon	-85.186	30.437	Caribbean	shelf	Burdigalian	16	20.4	recent	5	4	3	25	5
438385	Dentalium_santarosanum	Dentalium	santarosanum	-85.186	30.437	Caribbean	shelf	Burdigalian	16	20.4	extinct	5	4	3	65	4
438384	Episiphon_schumoi	Episiphon	schumoi	-85.186	30.437	Caribbean	shelf	Burdigalian	16	20.4	extinct	5	4	3	21	5
438383	Graptacme_eborea	Graptacme	eborea	-85.186	30.437	Caribbean	shelf	Burdigalian	16	20.4	recent	5	4	3	65	5
438382	Antalis_chipolanum	Antalis	chipolanum	-85.186	30.437	Caribbean	shelf	Burdigalian	16	20.4	extinct	5	4	3	40	4
438381	Diodora_chipolana	Diodora	chipolana	-85.186	30.437	Caribbean	shelf	Burdigalian	16	20.4	extinct	4	3	4	15	3
438380	Lucapinella_limatula	Lucapinella	limatula	-85.186	30.437	Caribbean	shelf	Burdigalian	16	20.4	recent	4	3	4	21	4
438379	Solariella_turritella	Solariella	turritella	-85.186	30.437	Caribbean	shelf	Burdigalian	16	20.4	extinct	4	3	2	6	4
438378	Calliostoma_metrium	Calliostoma	metrium	-85.186	30.437	Caribbean	shelf	Burdigalian	16	20.4	extinct	5	3	2	21	4
438377	Calliostoma_grammaticum	Calliostoma	grammaticum	-85.186	30.437	Caribbean	shelf	Burdigalian	16	20.4	extinct	5	3	2	14	4
438354	Heliacus_bisulcatus	Heliacus	bisulcatus	-85.186	30.437	Caribbean	shelf	Burdigalian	16	20.4	recent	5	3	2	12	2
438368	Onoba_litiopaopsis	Onoba	litiopaopsis	-85.186	30.437	Caribbean	shelf	Burdigalian	16	20.4	recent	4	3	2	3.4	4
438069	Cylichna_decapitata	Cylichna	decapitata	-85.186	30.437	Caribbean	shelf	Burdigalian	16	20.4	extinct	5	3	2	5.4	4
438358	Turritella_chipolana	Turritella	chipolana	-85.186	30.437	Caribbean	shelf	Burdigalian	16	20.4	extinct	1	3	3	68	4
438359	Circulus_trilix	Circulus	trilix	-85.186	30.437	Caribbean	shelf	Burdigalian	16	20.4	extinct	4	3	2	3.6	3
438360	Syncera_microgaza	Syncera	microgaza	-85.186	30.437	Caribbean	shelf	Burdigalian	16	20.4	extinct	4	3	2	3	2
438361	Rissoina_juncea	Rissoina	juncea	-85.186	30.437	Caribbean	shelf	Burdigalian	16	20.4	recent	4	3	2	3.1	4
438376	Omphalius_exoletus	Omphalius	exoletus	-85.186	30.437	Caribbean	shelf	Burdigalian	16	20.4	extinct	4	3	2	12	3
438367	Zebina_browniana	Zebina	browniana	-85.186	30.437	Caribbean	shelf	Burdigalian	16	20.4	recent	4	3	2	4.6	3
438375	Solariorbis_microforatis	Solariorbis	microforatis	-85.186	30.437	Caribbean	shelf	Burdigalian	16	20.4	extinct	4	3	2	4.7	3
438369	Smaragdia_chipolana	Smaragdia	chipolana	-85.186	30.437	Caribbean	shelf	Burdigalian	16	20.4	extinct	4	3	2	5.3	1
438370	Eulithidium_affine	Eulithidium	affine	-85.186	30.437	Caribbean	shelf	Burdigalian	16	20.4	recent	4	3	2	9	2
438371	Tricolia_probrevis	Tricolia	probrevis	-85.186	30.437	Caribbean	shelf	Burdigalian	16	20.4	extinct	4	3	2	2	3
438372	Astralium_dalli	Astralium	dalli	-85.186	30.437	Caribbean	shelf	Burdigalian	16	20.4	extinct	4	3	2	5.7	2
438373	Arene_agenea	Arene	agenea	-85.186	30.437	Caribbean	shelf	Burdigalian	16	20.4	extinct	4	3	2	2.5	3
438355	Turritella_subgrundifera	Turritella	subgrundifera	-85.186	30.437	Caribbean	shelf	Burdigalian	16	20.4	extinct	1	3	3	77	4
438366	Zebinella_chipolana	Zebinella	chipolana	-85.186	30.437	Caribbean	shelf	Burdigalian	16	20.4	recent	4	3	2	6	4
438125	Conus_isomitratus	Conus	isomitratus	-85.186	30.437	Caribbean	shelf	Burdigalian	16	20.4	extinct	5	3	2	28	3
438149	Serrata_xanthophaes	Serrata	xanthophaes	-85.186	30.437	Caribbean	shelf	Burdigalian	16	20.4	extinct	5	3	2	7.2	4
438148	Serrata_euancycla	Serrata	euancycla	-85.186	30.437	Caribbean	shelf	Burdigalian	16	20.4	extinct	5	3	2	12	4
438147	Serrata_chipolana	Serrata	chipolana	-85.186	30.437	Caribbean	shelf	Burdigalian	16	20.4	extinct	5	3	2	6.1	4
438146	Olivella_cofacorys	Olivella	cofacorys	-85.186	30.437	Caribbean	shelf	Burdigalian	16	20.4	extinct	5	3	2	12	3
438145	Olivella_oryzoides	Olivella	oryzoides	-85.186	30.437	Caribbean	shelf	Burdigalian	16	20.4	extinct	5	3	2	5.8	3
438144	Olivella_cotinados	Olivella	cotinados	-85.186	30.437	Caribbean	shelf	Burdigalian	16	20.4	extinct	5	3	2	11	3
438143	Olivella_eutacta	Olivella	eutacta	-85.186	30.437	Caribbean	shelf	Burdigalian	16	20.4	extinct	5	3	2	12	3
438142	Oliva_martensii	Oliva	martensii	-85.186	30.437	Caribbean	shelf	Burdigalian	16	20.4	extinct	5	3	2	50	4
438132	Cancellaria_ancycla	Cancellaria	ancycla	-85.186	30.437	Caribbean	shelf	Burdigalian	16	20.4	extinct	5	3	2	19	4
438131	Axelella_desmotis	Axelella	desmotis	-85.186	30.437	Caribbean	shelf	Burdigalian	16	20.4	extinct	5	3	2	15	5
438130	Cancellaria_paramoorei	Cancellaria	paramoorei	-85.186	30.437	Caribbean	shelf	Burdigalian	16	20.4	extinct	5	3	2	28	4
438129	Cancellaria_aldrichi	Cancellaria	aldrichi	-85.186	30.437	Caribbean	shelf	Burdigalian	16	20.4	extinct	5	3	2	19	4
438128	Conasprella_jaspidea	Conasprella	jaspidea	-85.186	30.437	Caribbean	shelf	Burdigalian	16	20.4	recent	5	3	2	30	2
438150	Serrata_denticulatoides	Serrata	denticulatoides	-85.186	30.437	Caribbean	shelf	Burdigalian	16	20.4	extinct	5	3	2	8.9	4
438119	Glyphostoma_ischnon	Glyphostoma	ischnon	-85.186	30.437	Caribbean	shelf	Burdigalian	16	20.4	extinct	5	3	2	19	4
438112	Brachycythara_dasa	Brachycythara	dasa	-85.186	30.437	Caribbean	shelf	Burdigalian	16	20.4	extinct	5	3	2	4.6	3
438113	Mangelia_chariessa	Mangelia	chariessa	-85.186	30.437	Caribbean	shelf	Burdigalian	16	20.4	extinct	5	3	2	8.4	2
438114	Cytharella_barbadoides	Cytharella	barbadoides	-85.186	30.437	Caribbean	shelf	Burdigalian	16	20.4	extinct	5	3	2	9.5	3
438115	Cytharella_isabellae	Cytharella	isabellae	-85.186	30.437	Caribbean	shelf	Burdigalian	16	20.4	extinct	5	3	2	10	3
438116	Cythara_anthera	Cythara	anthera	-85.186	30.437	Caribbean	shelf	Burdigalian	16	20.4	extinct	5	3	2	4	3
438127	Conus_chipolanus	Conus	chipolanus	-85.186	30.437	Caribbean	shelf	Burdigalian	16	20.4	extinct	5	3	2	32	3
438118	Glyphostoma_perieilema	Glyphostoma	perieilema	-85.186	30.437	Caribbean	shelf	Burdigalian	16	20.4	extinct	5	3	2	23	4
438126	Conus_sulculus	Conus	sulculus	-85.186	30.437	Caribbean	shelf	Burdigalian	16	20.4	extinct	5	3	2	39	3
438120	Glyphostoma_typhon	Glyphostoma	typhon	-85.186	30.437	Caribbean	shelf	Burdigalian	16	20.4	extinct	5	3	2	23	4
438357	Turritella_mixta	Turritella	mixta	-85.186	30.437	Caribbean	shelf	Burdigalian	16	20.4	extinct	1	3	3	62	4
438122	Glyphostoma_nannophues	Glyphostoma	nannophues	-85.186	30.437	Caribbean	shelf	Burdigalian	16	20.4	extinct	5	3	2	5.9	4
438320	Ficus_eopapyratia	Ficus	eopapyratia	-85.186	30.437	Caribbean	shelf	Burdigalian	16	20.4	extinct	5	3	2	47	3
438124	Conus_demiurgus	Conus	demiurgus	-85.186	30.437	Caribbean	shelf	Burdigalian	16	20.4	extinct	5	3	2	37	3
438123	Microdrillia_hebetika	Microdrillia	hebetika	-85.186	30.437	Caribbean	shelf	Burdigalian	16	20.4	extinct	5	3	2	4.3	6
438117	Glyphostoma_harrisi	Glyphostoma	harrisi	-85.186	30.437	Caribbean	shelf	Burdigalian	16	20.4	extinct	5	3	2	19	4
438319	Oniscidia_chipolanum	Oniscidia	chipolanum	-85.186	30.437	Caribbean	shelf	Burdigalian	16	20.4	extinct	5	3	2	32	5
438121	Glyphostoma_belonoides	Glyphostoma	belonoides	-85.186	30.437	Caribbean	shelf	Burdigalian	16	20.4	extinct	5	3	2	7.2	4
438310	Strombina_aldrichi	Strombina	aldrichi	-85.186	30.437	Caribbean	shelf	Burdigalian	16	20.4	extinct	5	3	2	17	2
438309	Mitrella_ischna	Mitrella	ischna	-85.186	30.437	Caribbean	shelf	Burdigalian	16	20.4	extinct	5	3	2	16	4
438308	Mitrella_dallina	Mitrella	dallina	-85.186	30.437	Caribbean	shelf	Burdigalian	16	20.4	extinct	5	3	2	6	4
438166	Mitrella_asema	Mitrella	asema	-85.186	30.437	Caribbean	shelf	Burdigalian	16	20.4	extinct	5	3	2	11	4
438165	Mitrella_dallina	Mitrella	dallina	-85.186	30.437	Caribbean	shelf	Burdigalian	16	20.4	extinct	5	3	2	6	4
438311	Siratus_chipolanus	Siratus	chipolanus	-85.186	30.437	Caribbean	shelf	Burdigalian	16	20.4	extinct	5	3	2	49	5
438312	Siphonochelus_darienensis	Siphonochelus	darienensis	-85.186	30.437	Caribbean	shelf	Burdigalian	16	20.4	extinct	5	3	2	33	6
438313	Chicoreus_folidodes	Chicoreus	folidodes	-85.186	30.437	Caribbean	shelf	Burdigalian	16	20.4	extinct	5	3	2	43	5
438314	Paziella_lychnia	Paziella	lychnia	-85.186	30.437	Caribbean	shelf	Burdigalian	16	20.4	extinct	5	3	2	26	6
438315	Pteropurpura_virginiae	Pteropurpura	virginiae	-85.186	30.437	Caribbean	shelf	Burdigalian	16	20.4	extinct	5	3	2	15	4
438316	Pterynotus_alatus	Pterynotus	alatus	-85.186	30.437	Caribbean	shelf	Burdigalian	16	20.4	recent	5	3	2	39	4
438318	Sconsia_paralaevigata	Sconsia	paralaevigata	-85.186	30.437	Caribbean	shelf	Burdigalian	16	20.4	extinct	5	3	2	36	5
438164	Mitrella_trajectionis	Mitrella	trajectionis	-85.186	30.437	Caribbean	shelf	Burdigalian	16	20.4	extinct	5	3	2	6	4
438157	Mitrella_photeina	Mitrella	photeina	-85.186	30.437	Caribbean	shelf	Burdigalian	16	20.4	extinct	5	3	2	5.5	4
438151	Serrata_brithia	Serrata	brithia	-85.186	30.437	Caribbean	shelf	Burdigalian	16	20.4	extinct	5	3	2	8.3	4
438152	Serrata_coloba	Serrata	coloba	-85.186	30.437	Caribbean	shelf	Burdigalian	16	20.4	extinct	5	3	2	8.9	4
438153	Serrata_critha	Serrata	critha	-85.186	30.437	Caribbean	shelf	Burdigalian	16	20.4	extinct	5	3	2	5.7	4
438154	Volvarina_oryzoides	Volvarina	oryzoides	-85.186	30.437	Caribbean	shelf	Burdigalian	16	20.4	extinct	5	3	2	5.9	3
438317	Poirieria_laccopoia	Poirieria	laccopoia	-85.186	30.437	Caribbean	shelf	Burdigalian	16	20.4	extinct	5	3	2	9.8	4
438156	Prunum_aurora	Prunum	aurora	-85.186	30.437	Caribbean	shelf	Burdigalian	16	20.4	extinct	5	3	2	27	4
438163	Mitrella_oxia	Mitrella	oxia	-85.186	30.437	Caribbean	shelf	Burdigalian	16	20.4	extinct	5	3	2	7.2	4
438158	Mitrella_oryzoides	Mitrella	oryzoides	-85.186	30.437	Caribbean	shelf	Burdigalian	16	20.4	extinct	5	3	2	3.8	4
438160	Mitrella_stikta	Mitrella	stikta	-85.186	30.437	Caribbean	shelf	Burdigalian	16	20.4	extinct	5	3	2	5.5	4
438161	Mitrella_sima	Mitrella	sima	-85.186	30.437	Caribbean	shelf	Burdigalian	16	20.4	extinct	5	3	2	4.2	4
438162	Mitrella_blastos	Mitrella	blastos	-85.186	30.437	Caribbean	shelf	Burdigalian	16	20.4	extinct	5	3	2	5	4
438159	Mitrella_nanna	Mitrella	nanna	-85.186	30.437	Caribbean	shelf	Burdigalian	16	20.4	extinct	5	3	2	4	4
438155	Prunum_lipara	Prunum	lipara	-85.186	30.437	Caribbean	shelf	Burdigalian	16	20.4	extinct	5	3	2	17	4
1086524	Sconsia_laevigata	Sconsia	laevigata	-69.845833	11.895833	Caribbean	shelf	Burdigalian	16	20.4	extinct	5	3	2	52	5
1086516	Monoplex_cercadicus	Monoplex	cercadicus	-69.845833	11.895833	Caribbean	shelf	Burdigalian	16	20.4	extinct	5	3	2	95	3
1086517	Bursa_rhodostoma	Bursa	rhodostoma	-69.845833	11.895833	Caribbean	shelf	Burdigalian	16	20.4	recent	5	3	2	35	3
1086518	Bursa_rugosa	Bursa	rugosa	-69.845833	11.895833	Caribbean	shelf	Burdigalian	16	20.4	recent	5	3	2	46	5
1086520	Distorsio_constricta	Distorsio	constricta	-69.845833	11.895833	Caribbean	shelf	Burdigalian	16	20.4	recent	5	3	2	65	5
1086525	Eudolium_subfasciatum	Eudolium	subfasciatum	-69.845833	11.895833	Caribbean	shelf	Burdigalian	16	20.4	extinct	5	3	2	46	6
1086526	Ipunina_vladimiri	Ipunina	vladimiri	-69.845833	11.895833	Caribbean	shelf	Burdigalian	16	20.4	recent	4	3	2	5.6	4
1086523	Cypraecassis_testiculus	Cypraecassis	testiculus	-69.845833	11.895833	Caribbean	shelf	Burdigalian	16	20.4	recent	5	3	2	85	2
1086519	Distorsio_jungi	Distorsio	jungi	-69.845833	11.895833	Caribbean	shelf	Burdigalian	16	20.4	extinct	5	3	2	59	4
1086436	Semicassis_aldrichi	Semicassis	aldrichi	-69.845833	11.895833	Caribbean	shelf	Burdigalian	16	20.4	extinct	5	3	2	26	4
1086522	Monoplex_ritteri	Monoplex	ritteri	-69.845833	11.895833	Caribbean	shelf	Burdigalian	16	20.4	extinct	5	3	2	95	3
428513	Oniscidia_jungi	Oniscidia	jungi	-69.845833	11.895833	Caribbean	shelf	Burdigalian	16	20.4	extinct	5	3	2	31	5
1068757	Dorsina_pigea	Dorsina	pigea	-69.845833	11.895833	Caribbean	shelf	Burdigalian	16	20.4	extinct	5	3	2	19	4
1086521	Monoplex_jackwinorum	Monoplex	jackwinorum	-69.845833	11.895833	Caribbean	shelf	Burdigalian	16	20.4	extinct	5	3	2	95	3
428514	Cancellaria_hodsonae	Cancellaria	hodsonae	-69.845833	11.895833	Caribbean	shelf	Burdigalian	16	20.4	extinct	5	3	2	21	4
428515	Bivetiella_jungi	Bivetiella	jungi	-69.845833	11.895833	Caribbean	shelf	Burdigalian	16	20.4	extinct	5	3	2	36	2
428516	Massyla_emilyvokesae	Massyla	emilyvokesae	-69.845833	11.895833	Caribbean	shelf	Burdigalian	16	20.4	extinct	5	3	2	37	3
428517	Massyla_cantaurana	Massyla	cantaurana	-69.845833	11.895833	Caribbean	shelf	Burdigalian	16	20.4	extinct	5	3	2	37	3
428518	Axelella_yara	Axelella	yara	-69.845833	11.895833	Caribbean	shelf	Burdigalian	16	20.4	extinct	5	3	2	12	5
428519	Narona_barystoma	Narona	barystoma	-69.845833	11.895833	Caribbean	shelf	Burdigalian	16	20.4	extinct	5	3	2	16	5
430815	Uzita_rabdota	Uzita	rabdota	-84.576	30.904	Caribbean	shelf	Burdigalian	16	20.4	extinct	5	3	2	11	2
430820	Neverita_eucallosa	Neverita	eucallosa	-84.576	30.904	Caribbean	shelf	Burdigalian	16	20.4	extinct	5	5	2	27	3
430819	Diodora_pumpellyi	Diodora	pumpellyi	-84.576	30.904	Caribbean	shelf	Burdigalian	16	20.4	extinct	4	3	4	13	3
430818	Omphalius_exoletus	Omphalius	exoletus	-84.576	30.904	Caribbean	shelf	Burdigalian	16	20.4	extinct	4	3	2	12	3
430816	Dispotaea_multilineatum	Dispotaea	multilineatum	-84.576	30.904	Caribbean	shelf	Burdigalian	16	20.4	extinct	1	3	4	30	3
430814	Busycon_proterum	Busycon	proterum	-84.576	30.904	Caribbean	shelf	Burdigalian	16	20.4	extinct	5	3	2	17	3
430813	Hemimactra_densa	Hemimactra	densa	-84.576	30.904	Caribbean	shelf	Burdigalian	16	20.4	extinct	1	5	3	14	3
430812	Strigilla_georgiana	Strigilla	georgiana	-84.576	30.904	Caribbean	shelf	Burdigalian	16	20.4	extinct	2	5	3	11	2
430811	Mercenaria_langdoni	Mercenaria	langdoni	-84.576	30.904	Caribbean	shelf	Burdigalian	16	20.4	extinct	1	5	3	82	1
430810	Carditamera_apotegea	Carditamera	apotegea	-84.576	30.904	Caribbean	shelf	Burdigalian	16	20.4	extinct	1	5	6	41	2
430809	Anadara_santarosana	Anadara	santarosana	-84.576	30.904	Caribbean	shelf	Burdigalian	16	20.4	extinct	1	4	4	48	3
430817	Turritella_alcida	Turritella	alcida	-84.576	30.904	Caribbean	shelf	Burdigalian	16	20.4	extinct	1	3	3	85	4
431268	Turritella_alcida	Turritella	alcida	-84.576	30.904	Caribbean	shelf	Burdigalian	16	20.4	extinct	1	3	3	85	4
431262	Uzita_rabdota	Uzita	rabdota	-84.576	30.904	Caribbean	shelf	Burdigalian	16	20.4	extinct	5	3	2	11	2
431264	Calyptraea_centralis	Calyptraea	centralis	-84.576	30.904	Caribbean	shelf	Burdigalian	16	20.4	recent	1	3	4	25	5
431263	Neverita_eucallosa	Neverita	eucallosa	-84.576	30.904	Caribbean	shelf	Burdigalian	16	20.4	extinct	5	5	2	27	3
431269	Turritella_dalli	Turritella	dalli	-84.576	30.904	Caribbean	shelf	Burdigalian	16	20.4	extinct	1	3	3	56	4
431266	Dispotaea_multilineatum	Dispotaea	multilineatum	-84.576	30.904	Caribbean	shelf	Burdigalian	16	20.4	extinct	1	3	4	30	3
431265	Crepidula_fornicata	Crepidula	fornicata	-84.576	30.904	Caribbean	shelf	Burdigalian	16	20.4	recent	1	3	4	56	2
431270	Diodora_pumpellyi	Diodora	pumpellyi	-84.576	30.904	Caribbean	shelf	Burdigalian	16	20.4	extinct	4	3	4	13	3
431261	Hesperisternia_bainbridgensis	Hesperisternia	bainbridgensis	-84.576	30.904	Caribbean	shelf	Burdigalian	16	20.4	extinct	5	3	2	14	4
431260	Hemimactra_densa	Hemimactra	densa	-84.576	30.904	Caribbean	shelf	Burdigalian	16	20.4	extinct	1	5	3	14	3
431259	Strigilla_georgiana	Strigilla	georgiana	-84.576	30.904	Caribbean	shelf	Burdigalian	16	20.4	extinct	2	5	3	11	2
431258	Mercenaria_langdoni	Mercenaria	langdoni	-84.576	30.904	Caribbean	shelf	Burdigalian	16	20.4	extinct	1	5	3	82	1
431257	Carditamera_apotegea	Carditamera	apotegea	-84.576	30.904	Caribbean	shelf	Burdigalian	16	20.4	extinct	1	5	6	41	2
431256	Anomia_suwanneensis	Anomia	suwanneensis	-84.576	30.904	Caribbean	shelf	Burdigalian	16	20.4	extinct	1	3	6	52	3
431255	Lindapecten_chipolanus	Lindapecten	chipolanus	-84.576	30.904	Caribbean	shelf	Burdigalian	16	20.4	extinct	1	3	6	25	3
431254	Anadara_santarosana	Anadara	santarosana	-84.576	30.904	Caribbean	shelf	Burdigalian	16	20.4	extinct	1	4	4	48	3
431267	Architectonica_nobilis	Architectonica	nobilis	-84.576	30.904	Caribbean	shelf	Burdigalian	16	20.4	recent	5	3	2	51	3
431774	Hesperisternia_bainbridgensis	Hesperisternia	bainbridgensis	-84.576	30.904	Caribbean	shelf	Burdigalian	16	20.4	extinct	5	3	2	14	4
431779	Crepidula_fornicata	Crepidula	fornicata	-84.576	30.904	Caribbean	shelf	Burdigalian	16	20.4	recent	1	3	4	56	2
431778	Calyptraea_centralis	Calyptraea	centralis	-84.576	30.904	Caribbean	shelf	Burdigalian	16	20.4	recent	1	3	4	25	5
431777	Neverita_eucallosa	Neverita	eucallosa	-84.576	30.904	Caribbean	shelf	Burdigalian	16	20.4	extinct	5	5	2	27	3
431780	Dispotaea_multilineatum	Dispotaea	multilineatum	-84.576	30.904	Caribbean	shelf	Burdigalian	16	20.4	extinct	1	3	4	30	3
431775	Busycon_foerstei	Busycon	foerstei	-84.576	30.904	Caribbean	shelf	Burdigalian	16	20.4	extinct	5	3	2	49	3
431782	Diodora_pumpellyi	Diodora	pumpellyi	-84.576	30.904	Caribbean	shelf	Burdigalian	16	20.4	extinct	4	3	4	13	3
431773	Persicula_progravida	Persicula	progravida	-84.576	30.904	Caribbean	shelf	Burdigalian	16	20.4	extinct	5	3	2	11	3
431772	Hemimactra_densa	Hemimactra	densa	-84.576	30.904	Caribbean	shelf	Burdigalian	16	20.4	extinct	1	5	3	14	3
431771	Strigilla_georgiana	Strigilla	georgiana	-84.576	30.904	Caribbean	shelf	Burdigalian	16	20.4	extinct	2	5	3	11	2
431770	Mercenaria_prodroma	Mercenaria	prodroma	-84.576	30.904	Caribbean	shelf	Burdigalian	16	20.4	extinct	1	5	3	74	1
431769	Mercenaria_langdoni	Mercenaria	langdoni	-84.576	30.904	Caribbean	shelf	Burdigalian	16	20.4	extinct	1	5	3	82	1
431776	Uzita_rabdota	Uzita	rabdota	-84.576	30.904	Caribbean	shelf	Burdigalian	16	20.4	extinct	5	3	2	11	2
431768	Carditamera_apotegea	Carditamera	apotegea	-84.576	30.904	Caribbean	shelf	Burdigalian	16	20.4	extinct	1	5	6	41	2
431781	Architectonica_nobilis	Architectonica	nobilis	-84.576	30.904	Caribbean	shelf	Burdigalian	16	20.4	recent	5	3	2	51	3
431767	Anadara_santarosana	Anadara	santarosana	-84.576	30.904	Caribbean	shelf	Burdigalian	16	20.4	extinct	1	4	4	48	3
431784	Hemimactra_densa	Hemimactra	densa	-84.576	30.904	Caribbean	shelf	Burdigalian	16	20.4	extinct	1	5	3	14	3
431785	Diodora_pumpellyi	Diodora	pumpellyi	-84.576	30.904	Caribbean	shelf	Burdigalian	16	20.4	extinct	4	3	4	13	3
431783	Anadara_santarosana	Anadara	santarosana	-84.576	30.904	Caribbean	shelf	Burdigalian	16	20.4	extinct	1	4	4	48	3
431787	Yoldia_frater	Yoldia	frater	-86.45	30.646	Caribbean	shelf	Burdigalian	16	20.4	extinct	3	5	3	19	4
431788	Hyotissa_haitensis	Hyotissa	haitensis	-86.45	30.646	Caribbean	shelf	Burdigalian	16	20.4	extinct	1	3	6	114	3
431804	Yoldia_frater	Yoldia	frater	-86.44	30.719	Caribbean	shelf	Burdigalian	16	20.4	extinct	3	5	3	19	4
431805	Pegophysema_janus	Pegophysema	janus	-86.44	30.719	Caribbean	shelf	Burdigalian	16	20.4	extinct	6	6	3	34	4
431806	Dinocardium_chipolanum	Dinocardium	chipolanum	-86.44	30.719	Caribbean	shelf	Burdigalian	16	20.4	extinct	1	5	3	34	3
431807	Apiocardia_simrothi	Apiocardia	simrothi	-86.44	30.719	Caribbean	shelf	Burdigalian	16	20.4	extinct	1	5	3	8.5	5
431952	Nucula_chipolana	Nucula	chipolana	-85.844	30.572	Caribbean	shelf	Burdigalian	16	20.4	extinct	3	5	3	3.2	4
431994	Chama_chipolana	Chama	chipolana	-85.844	30.572	Caribbean	shelf	Burdigalian	16	20.4	extinct	1	3	6	30	3
431982	Yoldia_frater	Yoldia	frater	-85.844	30.572	Caribbean	shelf	Burdigalian	16	20.4	extinct	3	5	3	19	4
431983	Arca_paratina	Arca	paratina	-85.844	30.572	Caribbean	shelf	Burdigalian	16	20.4	extinct	1	3	6	28	2
432006	Naticarius_precursor	Naticarius	precursor	-85.844	30.572	Caribbean	shelf	Burdigalian	16	20.4	extinct	5	5	2	12	2
431985	Anadara_hypomela	Anadara	hypomela	-85.844	30.572	Caribbean	shelf	Burdigalian	16	20.4	extinct	1	4	4	48	3
431986	Anadara_santarosana	Anadara	santarosana	-85.844	30.572	Caribbean	shelf	Burdigalian	16	20.4	extinct	1	4	4	48	3
431987	Costaglycymeris_subovatus	Costaglycymeris	subovatus	-85.844	30.572	Caribbean	shelf	Burdigalian	16	20.4	extinct	1	4	3	58	3
431988	Hyotissa_haitensis	Hyotissa	haitensis	-85.844	30.572	Caribbean	shelf	Burdigalian	16	20.4	extinct	1	3	6	114	3
431989	Euvola_burnsi	Euvola	burnsi	-85.844	30.572	Caribbean	shelf	Burdigalian	16	20.4	extinct	1	3	2	19	4
431990	Lindapecten_acanikos	Lindapecten	acanikos	-85.844	30.572	Caribbean	shelf	Burdigalian	16	20.4	extinct	1	3	6	26	3
431992	Crassinella_triangulatus	Crassinella	triangulatus	-85.844	30.572	Caribbean	shelf	Burdigalian	16	20.4	extinct	1	3	3	3.3	3
432005	Bothrocorbula_synarmostes	Bothrocorbula	synarmostes	-85.844	30.572	Caribbean	shelf	Burdigalian	16	20.4	extinct	1	5	6	14	5
431954	Nuculana_leptalea	Nuculana	leptalea	-85.844	30.572	Caribbean	shelf	Burdigalian	16	20.4	extinct	3	5	3	5.7	5
431953	Nuculana_proteracuta	Nuculana	proteracuta	-85.844	30.572	Caribbean	shelf	Burdigalian	16	20.4	extinct	3	5	3	19	5
431995	Lucinisca_calhounensis	Lucinisca	calhounensis	-85.844	30.572	Caribbean	shelf	Burdigalian	16	20.4	extinct	6	6	3	10	2
431996	Parvilucina_sphaeriolus	Parvilucina	sphaeriolus	-85.844	30.572	Caribbean	shelf	Burdigalian	16	20.4	extinct	6	6	3	4.5	4
431997	Cardiolucina_nereididetus	Cardiolucina	nereididetus	-85.844	30.572	Caribbean	shelf	Burdigalian	16	20.4	extinct	6	6	3	5.1	3
431998	Dinocardium_chipolanum	Dinocardium	chipolanum	-85.844	30.572	Caribbean	shelf	Burdigalian	16	20.4	extinct	1	5	3	34	3
431999	Tellina_cloneta	Tellina	cloneta	-85.844	30.572	Caribbean	shelf	Burdigalian	16	20.4	extinct	2	6	3	11	2
432000	Semele_stearnsii	Semele	stearnsii	-85.844	30.572	Caribbean	shelf	Burdigalian	16	20.4	extinct	2	5	3	12	3
432001	Semelina_sellardsi	Semelina	sellardsi	-85.844	30.572	Caribbean	shelf	Burdigalian	16	20.4	extinct	2	5	3	15	5
432002	Ervilia_chipolana	Ervilia	chipolana	-85.844	30.572	Caribbean	shelf	Burdigalian	16	20.4	extinct	1	5	3	4.5	3
432003	Varicorbula_chipolana	Varicorbula	chipolana	-85.844	30.572	Caribbean	shelf	Burdigalian	16	20.4	extinct	1	5	6	4.5	4
431984	Anadara_latidentata	Anadara	latidentata	-85.844	30.572	Caribbean	shelf	Burdigalian	16	20.4	extinct	1	4	4	48	3
432004	Caryocorbula_whitfieldi	Caryocorbula	whitfieldi	-85.844	30.572	Caribbean	shelf	Burdigalian	16	20.4	extinct	1	5	6	12	4
431993	Pleuromeris_tellia	Pleuromeris	tellia	-85.844	30.572	Caribbean	shelf	Burdigalian	16	20.4	extinct	1	5	3	4	4
432015	Diodora_chipolana	Diodora	chipolana	-85.844	30.572	Caribbean	shelf	Burdigalian	16	20.4	extinct	4	3	4	15	3
432019	Laevidentalium_liodon	Laevidentalium	liodon	-85.844	30.572	Caribbean	shelf	Burdigalian	16	20.4	recent	5	4	3	25	5
432018	Dentalium_santarosanum	Dentalium	santarosanum	-85.844	30.572	Caribbean	shelf	Burdigalian	16	20.4	extinct	5	4	3	65	4
432016	Antalis_chipolanum	Antalis	chipolanum	-85.844	30.572	Caribbean	shelf	Burdigalian	16	20.4	extinct	5	4	3	40	4
432014	Teinostoma_chipolanum	Teinostoma	chipolanum	-85.844	30.572	Caribbean	shelf	Burdigalian	16	20.4	extinct	4	3	2	2.3	3
432013	Eulithidium_affine	Eulithidium	affine	-85.844	30.572	Caribbean	shelf	Burdigalian	16	20.4	recent	4	3	2	9	2
432012	Vitrinella_seminola	Vitrinella	seminola	-85.844	30.572	Caribbean	shelf	Burdigalian	16	20.4	extinct	4	3	2	2.7	3
432011	Turritella_subgrundifera	Turritella	subgrundifera	-85.844	30.572	Caribbean	shelf	Burdigalian	16	20.4	extinct	1	3	3	77	4
432010	Petaloconchus_sculpturatus	Petaloconchus	sculpturatus	-85.844	30.572	Caribbean	shelf	Burdigalian	16	20.4	recent	1	3	6	28	3
432008	Tectonatica_semen	Tectonatica	semen	-85.844	30.572	Caribbean	shelf	Burdigalian	16	20.4	extinct	5	5	2	2.6	3
432007	Tectonatica_platabasis	Tectonatica	platabasis	-85.844	30.572	Caribbean	shelf	Burdigalian	16	20.4	extinct	5	5	2	13	3
432009	Neverita_chipolana	Neverita	chipolana	-85.844	30.572	Caribbean	shelf	Burdigalian	16	20.4	extinct	5	5	2	22	3
432017	Episiphon_schumoi	Episiphon	schumoi	-85.844	30.572	Caribbean	shelf	Burdigalian	16	20.4	extinct	5	4	3	21	5
432025	Nucula_chipolana	Nucula	chipolana	-85.844	30.572	Caribbean	shelf	Burdigalian	16	20.4	extinct	3	5	3	3.2	4
432035	Trigoniocardia_aliculum	Trigoniocardia	aliculum	-85.844	30.572	Caribbean	shelf	Burdigalian	16	20.4	extinct	1	5	3	13	3
432034	Dinocardium_chipolanum	Dinocardium	chipolanum	-85.844	30.572	Caribbean	shelf	Burdigalian	16	20.4	extinct	1	5	3	34	3
432033	Alveinus_rotundus	Alveinus	rotundus	-85.844	30.572	Caribbean	shelf	Burdigalian	16	20.4	extinct	1	5	5	1.9	3
432032	Divaricella_chipolana	Divaricella	chipolana	-85.844	30.572	Caribbean	shelf	Burdigalian	16	20.4	extinct	6	6	3	19	5
432031	Parvilucina_sphaeriolus	Parvilucina	sphaeriolus	-85.844	30.572	Caribbean	shelf	Burdigalian	16	20.4	extinct	6	6	3	4.5	4
432030	Pegophysema_janus	Pegophysema	janus	-85.844	30.572	Caribbean	shelf	Burdigalian	16	20.4	extinct	6	6	3	34	4
432029	Glyptoactis_hadra	Glyptoactis	hadra	-85.844	30.572	Caribbean	shelf	Burdigalian	16	20.4	recent	1	5	3	47	3
432028	Lindapecten_acanikos	Lindapecten	acanikos	-85.844	30.572	Caribbean	shelf	Burdigalian	16	20.4	extinct	1	3	6	26	3
432026	Yoldia_frater	Yoldia	frater	-85.844	30.572	Caribbean	shelf	Burdigalian	16	20.4	extinct	3	5	3	19	4
432027	Hyotissa_haitensis	Hyotissa	haitensis	-85.844	30.572	Caribbean	shelf	Burdigalian	16	20.4	extinct	1	3	6	114	3
432140	Varicorbula_chipolana	Varicorbula	chipolana	-85.844	30.572	Caribbean	shelf	Burdigalian	16	20.4	extinct	1	5	6	4.5	4
432139	Ervilia_chipolana	Ervilia	chipolana	-85.844	30.572	Caribbean	shelf	Burdigalian	16	20.4	extinct	1	5	3	4.5	3
432141	Caryocorbula_whitfieldi	Caryocorbula	whitfieldi	-85.844	30.572	Caribbean	shelf	Burdigalian	16	20.4	extinct	1	5	6	12	4
432149	Mangelia_pyrgota	Mangelia	pyrgota	-85.844	30.572	Caribbean	shelf	Burdigalian	16	20.4	extinct	5	3	2	6.9	2
432142	Bothrocorbula_synarmostes	Bothrocorbula	synarmostes	-85.844	30.572	Caribbean	shelf	Burdigalian	16	20.4	extinct	1	5	6	14	5
432143	Sulcoretusa_prosulcata	Sulcoretusa	prosulcata	-85.844	30.572	Caribbean	shelf	Burdigalian	16	20.4	extinct	5	3	2	5.5	3
432144	Ringicula_boyntoni	Ringicula	boyntoni	-85.844	30.572	Caribbean	shelf	Burdigalian	16	20.4	extinct	5	3	2	1.6	6
432145	Ringicula_semilimata	Ringicula	semilimata	-85.844	30.572	Caribbean	shelf	Burdigalian	16	20.4	extinct	5	3	2	3.7	6
432146	Strioterebrum_langdoni	Strioterebrum	langdoni	-85.844	30.572	Caribbean	shelf	Burdigalian	16	20.4	extinct	5	3	2	20	3
432172	Crucibulum_grande	Crucibulum	grande	-85.844	30.572	Caribbean	shelf	Burdigalian	16	20.4	extinct	1	3	4	32	2
432147	Clavatula_vandenbroecki	Clavatula	vandenbroecki	-85.844	30.572	Caribbean	shelf	Burdigalian	16	20.4	extinct	5	3	2	23	4
432166	Uzita_harrisi	Uzita	harrisi	-85.844	30.572	Caribbean	shelf	Burdigalian	16	20.4	extinct	5	3	2	8	4
432167	Mitrella_belonis	Mitrella	belonis	-85.844	30.572	Caribbean	shelf	Burdigalian	16	20.4	extinct	5	3	2	6.3	4
432168	Mitrella_trajectionis	Mitrella	trajectionis	-85.844	30.572	Caribbean	shelf	Burdigalian	16	20.4	extinct	5	3	2	6	4
432169	Sinum_chipolanum	Sinum	chipolanum	-85.844	30.572	Caribbean	shelf	Burdigalian	16	20.4	extinct	5	5	2	31	3
432164	Pallacera_chipolanus	Pallacera	chipolanus	-85.844	30.572	Caribbean	shelf	Burdigalian	16	20.4	extinct	5	3	2	25	3
432171	Persististrombus_chipolanus	Persististrombus	chipolanus	-85.844	30.572	Caribbean	shelf	Burdigalian	16	20.4	extinct	4	3	2	70	2
432163	Busycon_sicyoides	Busycon	sicyoides	-85.844	30.572	Caribbean	shelf	Burdigalian	16	20.4	extinct	5	3	2	40	3
432173	Dispotaea_multilineatum	Dispotaea	multilineatum	-85.844	30.572	Caribbean	shelf	Burdigalian	16	20.4	extinct	1	3	4	30	3
432174	Modulus_willcoxii	Modulus	willcoxii	-85.844	30.572	Caribbean	shelf	Burdigalian	16	20.4	extinct	4	3	2	20	3
432175	Caecum_pararegulare	Caecum	pararegulare	-85.844	30.572	Caribbean	shelf	Burdigalian	16	20.4	extinct	4	3	2	2.3	3
432176	Turritella_subgrundifera	Turritella	subgrundifera	-85.844	30.572	Caribbean	shelf	Burdigalian	16	20.4	extinct	1	3	3	77	4
432204	Turritella_dalli	Turritella	dalli	-85.844	30.572	Caribbean	shelf	Burdigalian	16	20.4	extinct	1	3	3	56	4
432205	Omphalius_exoletus	Omphalius	exoletus	-85.844	30.572	Caribbean	shelf	Burdigalian	16	20.4	extinct	4	3	2	12	3
432170	Sigatica_euglypta	Sigatica	euglypta	-85.844	30.572	Caribbean	shelf	Burdigalian	16	20.4	extinct	5	5	2	20	2
432156	Serrata_xanthophaes	Serrata	xanthophaes	-85.844	30.572	Caribbean	shelf	Burdigalian	16	20.4	extinct	5	3	2	7.2	4
432157	Serrata_coloba	Serrata	coloba	-85.844	30.572	Caribbean	shelf	Burdigalian	16	20.4	extinct	5	3	2	8.9	4
432150	Ithycythara_compsacosta	Ithycythara	compsacosta	-85.844	30.572	Caribbean	shelf	Burdigalian	16	20.4	extinct	5	3	2	5.8	4
432151	Conus_demiurgus	Conus	demiurgus	-85.844	30.572	Caribbean	shelf	Burdigalian	16	20.4	extinct	5	3	2	37	3
432152	Conasprella_jaspidea	Conasprella	jaspidea	-85.844	30.572	Caribbean	shelf	Burdigalian	16	20.4	recent	5	3	2	30	2
432153	Cancellaria_aldrichi	Cancellaria	aldrichi	-85.844	30.572	Caribbean	shelf	Burdigalian	16	20.4	extinct	5	3	2	19	4
432165	Uzita_dasynema	Uzita	dasynema	-85.844	30.572	Caribbean	shelf	Burdigalian	16	20.4	extinct	5	3	2	6.6	2
432155	Olivella_eleuthria	Olivella	eleuthria	-85.844	30.572	Caribbean	shelf	Burdigalian	16	20.4	extinct	5	3	2	13	3
432148	Cryoturris_daidalea	Cryoturris	daidalea	-85.844	30.572	Caribbean	shelf	Burdigalian	16	20.4	extinct	5	3	2	9	2
432103	Transennella_dasa	Transennella	dasa	-85.844	30.572	Caribbean	shelf	Burdigalian	16	20.4	extinct	1	5	3	5.2	2
432158	Prunum_eleutheria	Prunum	eleutheria	-85.844	30.572	Caribbean	shelf	Burdigalian	16	20.4	extinct	5	3	2	14	4
432105	Gouldia_alta	Gouldia	alta	-85.844	30.572	Caribbean	shelf	Burdigalian	16	20.4	extinct	1	5	3	10	5
432160	Subcancilla_mitrodita	Subcancilla	mitrodita	-85.844	30.572	Caribbean	shelf	Burdigalian	16	20.4	extinct	5	3	2	27	5
432161	Costellaria_cnestum	Costellaria	cnestum	-85.844	30.572	Caribbean	shelf	Burdigalian	16	20.4	extinct	5	3	2	6.1	4
432162	Hesperisternia_chipolana	Hesperisternia	chipolana	-85.844	30.572	Caribbean	shelf	Burdigalian	16	20.4	extinct	5	3	2	15	4
432154	Olivella_oryzoides	Olivella	oryzoides	-85.844	30.572	Caribbean	shelf	Burdigalian	16	20.4	extinct	5	3	2	5.8	3
432095	Cardiolucina_nereididetus	Cardiolucina	nereididetus	-85.844	30.572	Caribbean	shelf	Burdigalian	16	20.4	extinct	6	6	3	5.1	3
432085	Crassinella_triangulatus	Crassinella	triangulatus	-85.844	30.572	Caribbean	shelf	Burdigalian	16	20.4	extinct	1	3	3	3.3	3
432086	Carditamera_apotegea	Carditamera	apotegea	-85.844	30.572	Caribbean	shelf	Burdigalian	16	20.4	extinct	1	5	6	41	2
432087	Glyptoactis_hadra	Glyptoactis	hadra	-85.844	30.572	Caribbean	shelf	Burdigalian	16	20.4	recent	1	5	3	47	3
432088	Chama_chipolana	Chama	chipolana	-85.844	30.572	Caribbean	shelf	Burdigalian	16	20.4	extinct	1	3	6	30	3
432089	Arcinella_draconis	Arcinella	draconis	-85.844	30.572	Caribbean	shelf	Burdigalian	16	20.4	extinct	1	3	6	27	4
432090	Pegophysema_santarosana	Pegophysema	santarosana	-85.844	30.572	Caribbean	shelf	Burdigalian	16	20.4	extinct	6	6	3	39	4
432091	Here_glenni	Here	glenni	-85.844	30.572	Caribbean	shelf	Burdigalian	16	20.4	extinct	6	6	3	32	5
432092	Cavilinga_blanda	Cavilinga	blanda	-85.844	30.572	Caribbean	shelf	Burdigalian	16	20.4	recent	6	6	3	9.3	4
432083	Lithophaga_oryzoides	Lithophaga	oryzoides	-85.844	30.572	Caribbean	shelf	Burdigalian	16	20.4	extinct	1	2	6	5.7	2
432094	Parvilucina_sphaeriolus	Parvilucina	sphaeriolus	-85.844	30.572	Caribbean	shelf	Burdigalian	16	20.4	extinct	6	6	3	4.5	4
432097	Erycina_undosa	Erycina	undosa	-85.844	30.572	Caribbean	shelf	Burdigalian	16	20.4	extinct	1	5	5	3.5	3
432096	Divaricella_chipolana	Divaricella	chipolana	-85.844	30.572	Caribbean	shelf	Burdigalian	16	20.4	extinct	6	6	3	19	5
432098	Trachycardium_virile	Trachycardium	virile	-85.844	30.572	Caribbean	shelf	Burdigalian	16	20.4	extinct	1	5	3	27	2
432100	Apiocardia_sellardsi	Apiocardia	sellardsi	-85.844	30.572	Caribbean	shelf	Burdigalian	16	20.4	extinct	1	5	3	8.3	5
432101	Laevicardium_compressum	Laevicardium	compressum	-85.844	30.572	Caribbean	shelf	Burdigalian	16	20.4	extinct	1	5	3	26	3
432102	Dosinia_chipolana	Dosinia	chipolana	-85.844	30.572	Caribbean	shelf	Burdigalian	16	20.4	extinct	1	6	3	39	2
432104	Transennella_santarosana	Transennella	santarosana	-85.844	30.572	Caribbean	shelf	Burdigalian	16	20.4	extinct	1	5	3	6.5	2
432138	Semelina_cytherioidea	Semelina	cytherioidea	-85.844	30.572	Caribbean	shelf	Burdigalian	16	20.4	extinct	2	5	3	11	5
432159	Granulina_pyrenoides	Granulina	pyrenoides	-85.844	30.572	Caribbean	shelf	Burdigalian	16	20.4	extinct	5	3	2	3	4
432093	Lucinisca_calhounensis	Lucinisca	calhounensis	-85.844	30.572	Caribbean	shelf	Burdigalian	16	20.4	extinct	6	6	3	10	2
432106	Megapitaria_maculata	Megapitaria	maculata	-85.844	30.572	Caribbean	shelf	Burdigalian	16	20.4	recent	1	5	3	77	3
432137	Semelina_sellardsi	Semelina	sellardsi	-85.844	30.572	Caribbean	shelf	Burdigalian	16	20.4	extinct	2	5	3	15	5
432110	Tellina_cloneta	Tellina	cloneta	-85.844	30.572	Caribbean	shelf	Burdigalian	16	20.4	extinct	2	6	3	11	2
432099	Dinocardium_chipolanum	Dinocardium	chipolanum	-85.844	30.572	Caribbean	shelf	Burdigalian	16	20.4	extinct	1	5	3	34	3
432082	Anomia_glypta	Anomia	glypta	-85.844	30.572	Caribbean	shelf	Burdigalian	16	20.4	extinct	1	3	6	29	3
432107	Panchione_burnsii	Panchione	burnsii	-85.844	30.572	Caribbean	shelf	Burdigalian	16	20.4	extinct	1	5	3	34	3
432071	Nucula_dasa	Nucula	dasa	-85.844	30.572	Caribbean	shelf	Burdigalian	16	20.4	extinct	3	5	3	3.2	4
432072	Nuculana_proteracuta	Nuculana	proteracuta	-85.844	30.572	Caribbean	shelf	Burdigalian	16	20.4	extinct	3	5	3	19	5
432073	Nuculana_diphya	Nuculana	diphya	-85.844	30.572	Caribbean	shelf	Burdigalian	16	20.4	extinct	3	5	3	8.1	5
432074	Yoldia_frater	Yoldia	frater	-85.844	30.572	Caribbean	shelf	Burdigalian	16	20.4	extinct	3	5	3	19	4
432081	Plicatula_densata	Plicatula	densata	-85.844	30.572	Caribbean	shelf	Burdigalian	16	20.4	extinct	1	2	6	28	2
432075	Anadara_latidentata	Anadara	latidentata	-85.844	30.572	Caribbean	shelf	Burdigalian	16	20.4	extinct	1	4	4	48	3
432080	Lindapecten_chipolanus	Lindapecten	chipolanus	-85.844	30.572	Caribbean	shelf	Burdigalian	16	20.4	extinct	1	3	6	25	3
432076	Anadara_hypomela	Anadara	hypomela	-85.844	30.572	Caribbean	shelf	Burdigalian	16	20.4	extinct	1	4	4	48	3
432077	Anadara_santarosana	Anadara	santarosana	-85.844	30.572	Caribbean	shelf	Burdigalian	16	20.4	extinct	1	4	4	48	3
432079	Lindapecten_acanikos	Lindapecten	acanikos	-85.844	30.572	Caribbean	shelf	Burdigalian	16	20.4	extinct	1	3	6	26	3
432108	Lirophora_sellardsi	Lirophora	sellardsi	-85.844	30.572	Caribbean	shelf	Burdigalian	16	20.4	extinct	1	5	3	25	3
432078	Costaglycymeris_subovatus	Costaglycymeris	subovatus	-85.844	30.572	Caribbean	shelf	Burdigalian	16	20.4	extinct	1	4	3	58	3
432456	Solen_amphistemma	Solen	amphistemma	-85.186	30.437	Caribbean	shelf	Burdigalian	16	20.4	extinct	1	6	3	112	2
432463	Paraterebra_odopoia	Paraterebra	odopoia	-85.186	30.437	Caribbean	shelf	Burdigalian	16	20.4	extinct	5	3	2	38	4
432462	Paraterebra_sulcifera	Paraterebra	sulcifera	-85.186	30.437	Caribbean	shelf	Burdigalian	16	20.4	extinct	5	3	2	55	4
432461	Ringicula_semilimata	Ringicula	semilimata	-85.186	30.437	Caribbean	shelf	Burdigalian	16	20.4	extinct	5	3	2	3.7	6
432460	Acteocina_incisula	Acteocina	incisula	-85.186	30.437	Caribbean	shelf	Burdigalian	16	20.4	extinct	5	3	2	6.4	3
432459	Caryocorbula_semenoides	Caryocorbula	semenoides	-85.186	30.437	Caribbean	shelf	Burdigalian	16	20.4	extinct	1	5	6	12	4
432457	Mactra_chipolana	Mactra	chipolana	-85.186	30.437	Caribbean	shelf	Burdigalian	16	20.4	extinct	1	5	3	75	2
432451	Globivenus_blandiana	Globivenus	blandiana	-85.186	30.437	Caribbean	shelf	Burdigalian	16	20.4	extinct	1	5	3	36	4
432455	Psammobia_bowdichi	Psammobia	bowdichi	-85.186	30.437	Caribbean	shelf	Burdigalian	16	20.4	extinct	2	6	3	20	4
432454	Semele_chipolana	Semele	chipolana	-85.186	30.437	Caribbean	shelf	Burdigalian	16	20.4	extinct	2	5	3	54	3
432464	Polystira_albidoides	Polystira	albidoides	-85.186	30.437	Caribbean	shelf	Burdigalian	16	20.4	extinct	5	3	2	65	4
432453	Scissula_lampra	Scissula	lampra	-85.186	30.437	Caribbean	shelf	Burdigalian	16	20.4	extinct	2	5	3	17	2
432452	Panchione_burnsii	Panchione	burnsii	-85.186	30.437	Caribbean	shelf	Burdigalian	16	20.4	extinct	1	5	3	34	3
432450	Periglypta_caesarina	Periglypta	caesarina	-85.186	30.437	Caribbean	shelf	Burdigalian	16	20.4	extinct	1	5	3	66	3
432458	Varicorbula_chipolana	Varicorbula	chipolana	-85.186	30.437	Caribbean	shelf	Burdigalian	16	20.4	extinct	1	5	6	4.5	4
432490	Serrata_critha	Serrata	critha	-85.186	30.437	Caribbean	shelf	Burdigalian	16	20.4	extinct	5	3	2	5.7	4
432494	Subcancilla_mitrodita	Subcancilla	mitrodita	-85.186	30.437	Caribbean	shelf	Burdigalian	16	20.4	extinct	5	3	2	27	5
432495	Costellaria_climax	Costellaria	climax	-85.186	30.437	Caribbean	shelf	Burdigalian	16	20.4	extinct	5	3	2	63	4
432427	Nodipecten_condylomatus	Nodipecten	condylomatus	-85.186	30.437	Caribbean	shelf	Burdigalian	16	20.4	extinct	1	3	3	192	5
432449	Pitar_floridana	Pitar	floridana	-85.186	30.437	Caribbean	shelf	Burdigalian	16	20.4	extinct	1	5	3	29	4
432493	Pleioptygma_prodroma	Pleioptygma	prodroma	-85.186	30.437	Caribbean	shelf	Burdigalian	16	20.4	extinct	5	3	2	68	5
432487	Oliva_martensii	Oliva	martensii	-85.186	30.437	Caribbean	shelf	Burdigalian	16	20.4	extinct	5	3	2	50	4
432491	Prunum_lipara	Prunum	lipara	-85.186	30.437	Caribbean	shelf	Burdigalian	16	20.4	extinct	5	3	2	17	4
432465	Conus_demiurgus	Conus	demiurgus	-85.186	30.437	Caribbean	shelf	Burdigalian	16	20.4	extinct	5	3	2	37	3
432489	Serrata_coloba	Serrata	coloba	-85.186	30.437	Caribbean	shelf	Burdigalian	16	20.4	extinct	5	3	2	8.9	4
432488	Serrata_xanthophaes	Serrata	xanthophaes	-85.186	30.437	Caribbean	shelf	Burdigalian	16	20.4	extinct	5	3	2	7.2	4
432486	Oliva_liodes	Oliva	liodes	-85.186	30.437	Caribbean	shelf	Burdigalian	16	20.4	extinct	5	3	2	27	4
432485	Cancellaria_ancycla	Cancellaria	ancycla	-85.186	30.437	Caribbean	shelf	Burdigalian	16	20.4	extinct	5	3	2	19	4
432484	Conus_sulculus	Conus	sulculus	-85.186	30.437	Caribbean	shelf	Burdigalian	16	20.4	extinct	5	3	2	39	3
432483	Conus_isomitratus	Conus	isomitratus	-85.186	30.437	Caribbean	shelf	Burdigalian	16	20.4	extinct	5	3	2	28	3
432492	Gibberula_chondra	Gibberula	chondra	-85.186	30.437	Caribbean	shelf	Burdigalian	16	20.4	extinct	5	3	2	3.3	3
432420	Anadara_acompsa	Anadara	acompsa	-85.186	30.437	Caribbean	shelf	Burdigalian	16	20.4	extinct	1	4	4	48	3
432428	Lindapecten_chipolanus	Lindapecten	chipolanus	-85.186	30.437	Caribbean	shelf	Burdigalian	16	20.4	extinct	1	3	6	25	3
432426	Lindapecten_acanikos	Lindapecten	acanikos	-85.186	30.437	Caribbean	shelf	Burdigalian	16	20.4	extinct	1	3	6	26	3
432425	Euvola_burnsi	Euvola	burnsi	-85.186	30.437	Caribbean	shelf	Burdigalian	16	20.4	extinct	1	3	2	19	4
432424	Hyotissa_haitensis	Hyotissa	haitensis	-85.186	30.437	Caribbean	shelf	Burdigalian	16	20.4	extinct	1	3	6	114	3
432423	Cubitostrea_rugifera	Cubitostrea	rugifera	-85.186	30.437	Caribbean	shelf	Burdigalian	16	20.4	extinct	1	2	6	58	3
432429	Amusium_precursor	Amusium	precursor	-85.186	30.437	Caribbean	shelf	Burdigalian	16	20.4	extinct	1	3	2	117	5
432421	Anadara_santarosana	Anadara	santarosana	-85.186	30.437	Caribbean	shelf	Burdigalian	16	20.4	extinct	1	4	4	48	3
432433	Carditamera_apotegea	Carditamera	apotegea	-85.186	30.437	Caribbean	shelf	Burdigalian	16	20.4	extinct	1	5	6	41	2
432419	Anadara_hypomela	Anadara	hypomela	-85.186	30.437	Caribbean	shelf	Burdigalian	16	20.4	extinct	1	4	4	48	3
432418	Anadara_latidentata	Anadara	latidentata	-85.186	30.437	Caribbean	shelf	Burdigalian	16	20.4	extinct	1	4	4	48	3
432417	Barbatia_marylandica	Barbatia	marylandica	-85.186	30.437	Caribbean	shelf	Burdigalian	16	20.4	extinct	1	3	6	50	2
432416	Arca_umbonata	Arca	umbonata	-85.186	30.437	Caribbean	shelf	Burdigalian	16	20.4	recent	1	3	6	67	2
432496	Costellaria_amblipleura	Costellaria	amblipleura	-85.186	30.437	Caribbean	shelf	Burdigalian	16	20.4	extinct	5	3	2	26	4
432509	Natica_alticallosa	Natica	alticallosa	-85.186	30.437	Caribbean	shelf	Burdigalian	16	20.4	extinct	5	5	2	18	3
432422	Costaglycymeris_subovatus	Costaglycymeris	subovatus	-85.186	30.437	Caribbean	shelf	Burdigalian	16	20.4	extinct	1	4	3	58	3
432439	Phacoides_heilprini	Phacoides	heilprini	-85.186	30.437	Caribbean	shelf	Burdigalian	16	20.4	extinct	6	6	3	58	2
432447	Megapitaria_maculata	Megapitaria	maculata	-85.186	30.437	Caribbean	shelf	Burdigalian	16	20.4	recent	1	5	3	77	3
432446	Dosinia_chipolana	Dosinia	chipolana	-85.186	30.437	Caribbean	shelf	Burdigalian	16	20.4	extinct	1	6	3	39	2
432445	Laevicardium_compressum	Laevicardium	compressum	-85.186	30.437	Caribbean	shelf	Burdigalian	16	20.4	extinct	1	5	3	26	3
432444	Dinocardium_chipolanum	Dinocardium	chipolanum	-85.186	30.437	Caribbean	shelf	Burdigalian	16	20.4	extinct	1	5	3	34	3
432443	Acrosterigma_inconspicuum	Acrosterigma	inconspicuum	-85.186	30.437	Caribbean	shelf	Burdigalian	16	20.4	extinct	1	5	3	82	4
432442	Trachycardium_virile	Trachycardium	virile	-85.186	30.437	Caribbean	shelf	Burdigalian	16	20.4	extinct	1	5	3	27	2
432430	Spondylus_chipolanus	Spondylus	chipolanus	-85.186	30.437	Caribbean	shelf	Burdigalian	16	20.4	extinct	1	3	6	87	3
432440	Parvilucina_sphaeriolus	Parvilucina	sphaeriolus	-85.186	30.437	Caribbean	shelf	Burdigalian	16	20.4	extinct	6	6	3	4.5	4
432431	Plicatula_densata	Plicatula	densata	-85.186	30.437	Caribbean	shelf	Burdigalian	16	20.4	extinct	1	2	6	28	2
432438	Here_glenni	Here	glenni	-85.186	30.437	Caribbean	shelf	Burdigalian	16	20.4	extinct	6	6	3	32	5
432437	Pegophysema_janus	Pegophysema	janus	-85.186	30.437	Caribbean	shelf	Burdigalian	16	20.4	extinct	6	6	3	34	4
432436	Chama_chipolana	Chama	chipolana	-85.186	30.437	Caribbean	shelf	Burdigalian	16	20.4	extinct	1	3	6	30	3
432435	Arcinella_draconis	Arcinella	draconis	-85.186	30.437	Caribbean	shelf	Burdigalian	16	20.4	extinct	1	3	6	27	4
432434	Glyptoactis_hadra	Glyptoactis	hadra	-85.186	30.437	Caribbean	shelf	Burdigalian	16	20.4	recent	1	5	3	47	3
432448	Agriopoma_sincera	Agriopoma	sincera	-85.186	30.437	Caribbean	shelf	Burdigalian	16	20.4	extinct	1	5	3	21	3
432441	Phlogocardia_cestum	Phlogocardia	cestum	-85.186	30.437	Caribbean	shelf	Burdigalian	16	20.4	extinct	1	5	3	32	5
432531	Eulithidium_affine	Eulithidium	affine	-85.186	30.437	Caribbean	shelf	Burdigalian	16	20.4	recent	4	3	2	9	2
432520	Crepidula_plana	Crepidula	plana	-85.186	30.437	Caribbean	shelf	Burdigalian	16	20.4	recent	1	3	4	43	2
432521	Crucibulum_chipolanum	Crucibulum	chipolanum	-85.186	30.437	Caribbean	shelf	Burdigalian	16	20.4	extinct	1	3	4	36	2
432522	Fossarus_chipolanus	Fossarus	chipolanus	-85.186	30.437	Caribbean	shelf	Burdigalian	16	20.4	extinct	4	3	2	2.3	3
432523	Modulus_willcoxii	Modulus	willcoxii	-85.186	30.437	Caribbean	shelf	Burdigalian	16	20.4	extinct	4	3	2	20	3
432524	Petaloconchus_sculpturatus	Petaloconchus	sculpturatus	-85.186	30.437	Caribbean	shelf	Burdigalian	16	20.4	recent	1	3	6	28	3
432525	Turritella_subgrundifera	Turritella	subgrundifera	-85.186	30.437	Caribbean	shelf	Burdigalian	16	20.4	extinct	1	3	3	77	4
432527	Turritella_mixta	Turritella	mixta	-85.186	30.437	Caribbean	shelf	Burdigalian	16	20.4	extinct	1	3	3	62	4
432519	Orthaulax_gabbi	Orthaulax	gabbi	-85.186	30.437	Caribbean	shelf	Burdigalian	16	20.4	extinct	4	3	2	110	3
432530	Smaragdia_chipolana	Smaragdia	chipolana	-85.186	30.437	Caribbean	shelf	Burdigalian	16	20.4	extinct	4	3	2	5.3	1
432526	Turritella_dalli	Turritella	dalli	-85.186	30.437	Caribbean	shelf	Burdigalian	16	20.4	extinct	1	3	3	56	4
432532	Tricolia_probrevis	Tricolia	probrevis	-85.186	30.437	Caribbean	shelf	Burdigalian	16	20.4	extinct	4	3	2	2	3
432534	Gelasinostoma_chipolanum	Gelasinostoma	chipolanum	-85.186	30.437	Caribbean	shelf	Burdigalian	16	20.4	extinct	4	3	2	2.2	2
432535	Teinostoma_chipolanum	Teinostoma	chipolanum	-85.186	30.437	Caribbean	shelf	Burdigalian	16	20.4	extinct	4	3	2	2.3	3
432536	Solariorbis_microforatis	Solariorbis	microforatis	-85.186	30.437	Caribbean	shelf	Burdigalian	16	20.4	extinct	4	3	2	4.7	3
432537	Calliostoma_ceramicum	Calliostoma	ceramicum	-85.186	30.437	Caribbean	shelf	Burdigalian	16	20.4	extinct	5	3	2	15	4
432563	Chione_chipolana	Chione	chipolana	-85.186	30.437	Caribbean	shelf	Burdigalian	16	20.4	extinct	1	5	3	32	2
745282	Cirsotrema_cirritum	Cirsotrema	cirritum	-85.186	30.437	Caribbean	shelf	Burdigalian	16	20.4	extinct	5	3	2	33	4
432507	Ficus_eopapyratia	Ficus	eopapyratia	-85.186	30.437	Caribbean	shelf	Burdigalian	16	20.4	extinct	5	3	2	47	3
432529	Syncera_microgaza	Syncera	microgaza	-85.186	30.437	Caribbean	shelf	Burdigalian	16	20.4	extinct	4	3	2	3	2
432501	Busycon_sicyoides	Busycon	sicyoides	-85.186	30.437	Caribbean	shelf	Burdigalian	16	20.4	extinct	5	3	2	40	3
432498	Turbinella_chipolanus	Turbinella	chipolanus	-85.186	30.437	Caribbean	shelf	Burdigalian	16	20.4	extinct	5	3	2	138	4
432528	Turritella_chipolana	Turritella	chipolana	-85.186	30.437	Caribbean	shelf	Burdigalian	16	20.4	extinct	1	3	3	68	4
432500	Busycon_epispiniger	Busycon	epispiniger	-85.186	30.437	Caribbean	shelf	Burdigalian	16	20.4	extinct	5	3	2	37	3
432518	Persististrombus_chipolanus	Persististrombus	chipolanus	-85.186	30.437	Caribbean	shelf	Burdigalian	16	20.4	extinct	4	3	2	70	2
432502	Melongena_sculpturata	Melongena	sculpturata	-85.186	30.437	Caribbean	shelf	Burdigalian	16	20.4	extinct	5	3	2	160	2
432503	Pallacera_chipolanus	Pallacera	chipolanus	-85.186	30.437	Caribbean	shelf	Burdigalian	16	20.4	extinct	5	3	2	25	3
432504	Siratus_chipolanus	Siratus	chipolanus	-85.186	30.437	Caribbean	shelf	Burdigalian	16	20.4	extinct	5	3	2	49	5
432505	Siphonochelus_linguiferus	Siphonochelus	linguiferus	-85.186	30.437	Caribbean	shelf	Burdigalian	16	20.4	extinct	5	3	2	15	6
432506	Semicassis_aldrichi	Semicassis	aldrichi	-85.186	30.437	Caribbean	shelf	Burdigalian	16	20.4	extinct	5	3	2	26	4
432508	Zonaria_heilprinii	Zonaria	heilprinii	-85.186	30.437	Caribbean	shelf	Burdigalian	16	20.4	extinct	5	3	2	29	4
432517	Persististrombus_aldrichi	Persististrombus	aldrichi	-85.186	30.437	Caribbean	shelf	Burdigalian	16	20.4	extinct	4	3	2	59	2
432510	Naticarius_precursor	Naticarius	precursor	-85.186	30.437	Caribbean	shelf	Burdigalian	16	20.4	extinct	5	5	2	12	2
432499	Vasum_engonatum	Vasum	engonatum	-85.186	30.437	Caribbean	shelf	Burdigalian	16	20.4	extinct	5	3	2	96	3
432511	Tectonatica_semen	Tectonatica	semen	-85.186	30.437	Caribbean	shelf	Burdigalian	16	20.4	extinct	5	5	2	2.6	3
432512	Tectonatica_platabasis	Tectonatica	platabasis	-85.186	30.437	Caribbean	shelf	Burdigalian	16	20.4	extinct	5	5	2	13	3
432513	Polinices_demicryptus	Polinices	demicryptus	-85.186	30.437	Caribbean	shelf	Burdigalian	16	20.4	extinct	5	5	2	7.5	3
432514	Neverita_chipolana	Neverita	chipolana	-85.186	30.437	Caribbean	shelf	Burdigalian	16	20.4	extinct	5	5	2	22	3
432515	Sinum_chipolanum	Sinum	chipolanum	-85.186	30.437	Caribbean	shelf	Burdigalian	16	20.4	extinct	5	5	2	31	3
432516	Globularia_fischeri	Globularia	fischeri	-85.186	30.437	Caribbean	shelf	Burdigalian	16	20.4	extinct	4	3	2	60	2
432497	Enaeta_isabellae	Enaeta	isabellae	-85.186	30.437	Caribbean	shelf	Burdigalian	16	20.4	extinct	5	3	2	28	2
432620	Turritella_subgrundifera	Turritella	subgrundifera	-85.186	30.437	Caribbean	shelf	Burdigalian	16	20.4	extinct	1	3	3	77	4
432618	Anadara_latidentata	Anadara	latidentata	-85.186	30.437	Caribbean	shelf	Burdigalian	16	20.4	extinct	1	4	4	48	3
432619	Panchione_burnsii	Panchione	burnsii	-85.186	30.437	Caribbean	shelf	Burdigalian	16	20.4	extinct	1	5	3	34	3
432633	Cubitostrea_rugifera	Cubitostrea	rugifera	-84.976	30.432	Caribbean	shelf	Burdigalian	16	20.4	extinct	1	2	6	58	3
432634	Miltha_chipolana	Miltha	chipolana	-84.976	30.432	Caribbean	shelf	Burdigalian	16	20.4	extinct	6	6	3	80	3
432660	Anadara_mikkula	Anadara	mikkula	-84.976	30.432	Caribbean	shelf	Burdigalian	16	20.4	extinct	1	4	4	48	3
432672	Nemocardium_parile	Nemocardium	parile	-84.976	30.432	Caribbean	shelf	Burdigalian	16	20.4	extinct	1	5	3	16	5
432682	Caryocorbula_sarda	Caryocorbula	sarda	-84.976	30.432	Caribbean	shelf	Burdigalian	16	20.4	extinct	1	5	6	12	4
432681	Varicorbula_chipolana	Varicorbula	chipolana	-84.976	30.432	Caribbean	shelf	Burdigalian	16	20.4	extinct	1	5	6	4.5	4
432680	Ervilia_chipolana	Ervilia	chipolana	-84.976	30.432	Caribbean	shelf	Burdigalian	16	20.4	extinct	1	5	3	4.5	3
432679	Psammotreta_chipolana	Psammotreta	chipolana	-84.976	30.432	Caribbean	shelf	Burdigalian	16	20.4	extinct	2	5	3	45	1
432678	Strigilla_paraflexuosa	Strigilla	paraflexuosa	-84.976	30.432	Caribbean	shelf	Burdigalian	16	20.4	extinct	2	5	3	7.8	2
432677	Tellinella_chipolana	Tellinella	chipolana	-84.976	30.432	Caribbean	shelf	Burdigalian	16	20.4	extinct	2	6	3	38	2
432676	Apiocardia_simrothi	Apiocardia	simrothi	-84.976	30.432	Caribbean	shelf	Burdigalian	16	20.4	extinct	1	5	3	8.5	5
432675	Trigoniocardia_aliculum	Trigoniocardia	aliculum	-84.976	30.432	Caribbean	shelf	Burdigalian	16	20.4	extinct	1	5	3	13	3
432674	Ctenocardia_burnsii	Ctenocardia	burnsii	-84.976	30.432	Caribbean	shelf	Burdigalian	16	20.4	extinct	1	5	3	27	4
432673	Dinocardium_chipolanum	Dinocardium	chipolanum	-84.976	30.432	Caribbean	shelf	Burdigalian	16	20.4	extinct	1	5	3	34	3
432664	Pleuromeris_tellia	Pleuromeris	tellia	-84.976	30.432	Caribbean	shelf	Burdigalian	16	20.4	extinct	1	5	3	4	4
432662	Crenella_minuscula	Crenella	minuscula	-84.976	30.432	Caribbean	shelf	Burdigalian	16	20.4	extinct	1	2	6	1.75	4
432661	Dallarca_staminata	Dallarca	staminata	-84.976	30.432	Caribbean	shelf	Burdigalian	16	20.4	extinct	1	3	4	34	3
432671	Erycina_scaptera	Erycina	scaptera	-84.976	30.432	Caribbean	shelf	Burdigalian	16	20.4	extinct	1	5	5	8.6	3
432663	Carditamera_apotegea	Carditamera	apotegea	-84.976	30.432	Caribbean	shelf	Burdigalian	16	20.4	extinct	1	5	6	41	2
432665	Chama_chipolana	Chama	chipolana	-84.976	30.432	Caribbean	shelf	Burdigalian	16	20.4	extinct	1	3	6	30	3
432666	Codakia_chipolana	Codakia	chipolana	-84.976	30.432	Caribbean	shelf	Burdigalian	16	20.4	extinct	6	5	3	67	3
432667	Here_glenni	Here	glenni	-84.976	30.432	Caribbean	shelf	Burdigalian	16	20.4	extinct	6	6	3	32	5
432668	Cavilinga_blanda	Cavilinga	blanda	-84.976	30.432	Caribbean	shelf	Burdigalian	16	20.4	recent	6	6	3	9.3	4
432669	Parvilucina_sphaeriolus	Parvilucina	sphaeriolus	-84.976	30.432	Caribbean	shelf	Burdigalian	16	20.4	extinct	6	6	3	4.5	4
432670	Divaricella_chipolana	Divaricella	chipolana	-84.976	30.432	Caribbean	shelf	Burdigalian	16	20.4	extinct	6	6	3	19	5
432786	Psammacoma_marmorea	Psammacoma	marmorea	-85.186	30.437	Caribbean	shelf	Burdigalian	16	20.4	extinct	2	6	3	15	3
432795	Sulcoretusa_chipolana	Sulcoretusa	chipolana	-85.186	30.437	Caribbean	shelf	Burdigalian	16	20.4	extinct	5	3	2	5.5	3
432794	Acteocina_fischeri	Acteocina	fischeri	-85.186	30.437	Caribbean	shelf	Burdigalian	16	20.4	extinct	5	3	2	2.5	3
432793	Acteocina_incisula	Acteocina	incisula	-85.186	30.437	Caribbean	shelf	Burdigalian	16	20.4	extinct	5	3	2	6.4	3
432797	Haminoea_pompholyx	Haminoea	pompholyx	-85.186	30.437	Caribbean	shelf	Burdigalian	16	20.4	extinct	5	3	2	19	2
432791	Spheniopsis_americana	Spheniopsis	americana	-85.186	30.437	Caribbean	shelf	Burdigalian	16	20.4	extinct	1	5	5	2.8	5
432790	Bothrocorbula_synarmostes	Bothrocorbula	synarmostes	-85.186	30.437	Caribbean	shelf	Burdigalian	16	20.4	extinct	1	5	6	14	5
432789	Caryocorbula_semenoides	Caryocorbula	semenoides	-85.186	30.437	Caribbean	shelf	Burdigalian	16	20.4	extinct	1	5	6	12	4
432799	Mangelia_sextoni	Mangelia	sextoni	-85.186	30.437	Caribbean	shelf	Burdigalian	16	20.4	extinct	5	3	2	3.8	2
432787	Ervilia_chipolana	Ervilia	chipolana	-85.186	30.437	Caribbean	shelf	Burdigalian	16	20.4	extinct	1	5	3	4.5	3
432806	Naticarius_precursor	Naticarius	precursor	-85.186	30.437	Caribbean	shelf	Burdigalian	16	20.4	extinct	5	5	2	12	2
432785	Tellina_acosmita	Tellina	acosmita	-85.186	30.437	Caribbean	shelf	Burdigalian	16	20.4	extinct	2	6	3	22	2
432788	Varicorbula_chipolana	Varicorbula	chipolana	-85.186	30.437	Caribbean	shelf	Burdigalian	16	20.4	extinct	1	5	6	4.5	4
432800	Cytharella_barbadoides	Cytharella	barbadoides	-85.186	30.437	Caribbean	shelf	Burdigalian	16	20.4	extinct	5	3	2	9.5	3
432801	Olivella_oryzoides	Olivella	oryzoides	-85.186	30.437	Caribbean	shelf	Burdigalian	16	20.4	extinct	5	3	2	5.8	3
432802	Pleioptygma_prodroma	Pleioptygma	prodroma	-85.186	30.437	Caribbean	shelf	Burdigalian	16	20.4	extinct	5	3	2	68	5
432803	Engoniophos_glyptus	Engoniophos	glyptus	-85.186	30.437	Caribbean	shelf	Burdigalian	16	20.4	extinct	5	3	2	16	3
432805	Mitrella_oryzoides	Mitrella	oryzoides	-85.186	30.437	Caribbean	shelf	Burdigalian	16	20.4	extinct	5	3	2	3.8	4
432807	Tectonatica_semen	Tectonatica	semen	-85.186	30.437	Caribbean	shelf	Burdigalian	16	20.4	extinct	5	5	2	2.6	3
432808	Calyptraea_centralis	Calyptraea	centralis	-85.186	30.437	Caribbean	shelf	Burdigalian	16	20.4	recent	1	3	4	25	5
432809	Diodora_chipolana	Diodora	chipolana	-85.186	30.437	Caribbean	shelf	Burdigalian	16	20.4	extinct	4	3	4	15	3
432810	Episiphon_schumoi	Episiphon	schumoi	-85.186	30.437	Caribbean	shelf	Burdigalian	16	20.4	extinct	5	4	3	21	5
432811	Laevidentalium_liodon	Laevidentalium	liodon	-85.186	30.437	Caribbean	shelf	Burdigalian	16	20.4	recent	5	4	3	25	5
432796	Volvulella_oxytata	Volvulella	oxytata	-85.186	30.437	Caribbean	shelf	Burdigalian	16	20.4	extinct	4	3	2	3.6	4
432784	Panchione_burnsii	Panchione	burnsii	-85.186	30.437	Caribbean	shelf	Burdigalian	16	20.4	extinct	1	5	3	34	3
432804	Uzita_cinclis	Uzita	cinclis	-85.186	30.437	Caribbean	shelf	Burdigalian	16	20.4	extinct	5	3	2	6	2
432762	Anadara_hypomela	Anadara	hypomela	-85.186	30.437	Caribbean	shelf	Burdigalian	16	20.4	extinct	1	4	4	48	3
432783	Pitar_floridana	Pitar	floridana	-85.186	30.437	Caribbean	shelf	Burdigalian	16	20.4	extinct	1	5	3	29	4
432798	Ithycythara_radinos	Ithycythara	radinos	-85.186	30.437	Caribbean	shelf	Burdigalian	16	20.4	extinct	5	3	2	9.6	4
432708	Nucula_chipolana	Nucula	chipolana	-85.186	30.437	Caribbean	shelf	Burdigalian	16	20.4	extinct	3	5	3	3.2	4
432759	Nuculana_proteracuta	Nuculana	proteracuta	-85.186	30.437	Caribbean	shelf	Burdigalian	16	20.4	extinct	3	5	3	19	5
432761	Yoldia_frater	Yoldia	frater	-85.186	30.437	Caribbean	shelf	Burdigalian	16	20.4	extinct	3	5	3	19	4
432763	Anadara_santarosana	Anadara	santarosana	-85.186	30.437	Caribbean	shelf	Burdigalian	16	20.4	extinct	1	4	4	48	3
432764	Lindapecten_chipolanus	Lindapecten	chipolanus	-85.186	30.437	Caribbean	shelf	Burdigalian	16	20.4	extinct	1	3	6	25	3
432765	Verticordia_dalli	Verticordia	dalli	-85.186	30.437	Caribbean	shelf	Burdigalian	16	20.4	extinct	5	5	3	3.3	5
432766	Crassinella_triangulatus	Crassinella	triangulatus	-85.186	30.437	Caribbean	shelf	Burdigalian	16	20.4	extinct	1	3	3	3.3	3
432767	Carditamera_apotegea	Carditamera	apotegea	-85.186	30.437	Caribbean	shelf	Burdigalian	16	20.4	extinct	1	5	6	41	2
432768	Glyptoactis_hadra	Glyptoactis	hadra	-85.186	30.437	Caribbean	shelf	Burdigalian	16	20.4	recent	1	5	3	47	3
432769	Pleuromeris_tellia	Pleuromeris	tellia	-85.186	30.437	Caribbean	shelf	Burdigalian	16	20.4	extinct	1	5	3	4	4
432770	Arcinella_draconis	Arcinella	draconis	-85.186	30.437	Caribbean	shelf	Burdigalian	16	20.4	extinct	1	3	6	27	4
432778	Laevicardium_compressum	Laevicardium	compressum	-85.186	30.437	Caribbean	shelf	Burdigalian	16	20.4	extinct	1	5	3	26	3
432782	Megapitaria_maculata	Megapitaria	maculata	-85.186	30.437	Caribbean	shelf	Burdigalian	16	20.4	recent	1	5	3	77	3
432760	Saccella_canonica	Saccella	canonica	-85.186	30.437	Caribbean	shelf	Burdigalian	16	20.4	extinct	3	5	3	11	4
432771	Ctena_erosa	Ctena	erosa	-85.186	30.437	Caribbean	shelf	Burdigalian	16	20.4	extinct	6	6	3	6.7	4
432781	Gouldia_erosum	Gouldia	erosum	-85.186	30.437	Caribbean	shelf	Burdigalian	16	20.4	extinct	1	5	3	10	5
432779	Dosinia_chipolana	Dosinia	chipolana	-85.186	30.437	Caribbean	shelf	Burdigalian	16	20.4	extinct	1	6	3	39	2
432780	Transennella_chipolana	Transennella	chipolana	-85.186	30.437	Caribbean	shelf	Burdigalian	16	20.4	extinct	1	5	3	4.8	2
432777	Ctenocardia_burnsii	Ctenocardia	burnsii	-85.186	30.437	Caribbean	shelf	Burdigalian	16	20.4	extinct	1	5	3	27	4
432776	Dinocardium_chipolanum	Dinocardium	chipolanum	-85.186	30.437	Caribbean	shelf	Burdigalian	16	20.4	extinct	1	5	3	34	3
432775	Erycina_undosa	Erycina	undosa	-85.186	30.437	Caribbean	shelf	Burdigalian	16	20.4	extinct	1	5	5	3.5	3
432774	Phlyctiderma_glos	Phlyctiderma	glos	-85.186	30.437	Caribbean	shelf	Burdigalian	16	20.4	extinct	1	5	3	16	4
432773	Parvilucina_sphaeriolus	Parvilucina	sphaeriolus	-85.186	30.437	Caribbean	shelf	Burdigalian	16	20.4	extinct	6	6	3	4.5	4
432772	Lucinisca_calhounensis	Lucinisca	calhounensis	-85.186	30.437	Caribbean	shelf	Burdigalian	16	20.4	extinct	6	6	3	10	2
432952	Costellaria_barnardense	Costellaria	barnardense	-85.186	30.437	Caribbean	shelf	Burdigalian	16	20.4	extinct	5	3	2	26	4
432954	Costellaria_mangilopse	Costellaria	mangilopse	-85.186	30.437	Caribbean	shelf	Burdigalian	16	20.4	extinct	5	3	2	6.1	4
432955	Costellaria_amblipleura	Costellaria	amblipleura	-85.186	30.437	Caribbean	shelf	Burdigalian	16	20.4	extinct	5	3	2	26	4
432956	Conomitra_apalachee	Conomitra	apalachee	-85.186	30.437	Caribbean	shelf	Burdigalian	16	20.4	extinct	5	3	2	25	5
432951	Subcancilla_mitrodita	Subcancilla	mitrodita	-85.186	30.437	Caribbean	shelf	Burdigalian	16	20.4	extinct	5	3	2	27	5
432957	Cymakra_poncei	Cymakra	poncei	-85.186	30.437	Caribbean	shelf	Burdigalian	16	20.4	recent	5	3	2	6.5	3
432950	Pleioptygma_prodroma	Pleioptygma	prodroma	-85.186	30.437	Caribbean	shelf	Burdigalian	16	20.4	extinct	5	3	2	68	5
432958	Turbinella_chipolanus	Turbinella	chipolanus	-85.186	30.437	Caribbean	shelf	Burdigalian	16	20.4	extinct	5	3	2	138	4
432953	Costellaria_cnestum	Costellaria	cnestum	-85.186	30.437	Caribbean	shelf	Burdigalian	16	20.4	extinct	5	3	2	6.1	4
432959	Busycon_sicyoides	Busycon	sicyoides	-85.186	30.437	Caribbean	shelf	Burdigalian	16	20.4	extinct	5	3	2	40	3
432960	Pallacera_chipolanus	Pallacera	chipolanus	-85.186	30.437	Caribbean	shelf	Burdigalian	16	20.4	extinct	5	3	2	25	3
432961	Antillophos_dictyola	Antillophos	dictyola	-85.186	30.437	Caribbean	shelf	Burdigalian	16	20.4	extinct	5	3	2	20	4
432963	Uzita_cinclis	Uzita	cinclis	-85.186	30.437	Caribbean	shelf	Burdigalian	16	20.4	extinct	5	3	2	6	2
432964	Uzita_dasynema	Uzita	dasynema	-85.186	30.437	Caribbean	shelf	Burdigalian	16	20.4	extinct	5	3	2	6.6	2
432965	Uzita_anisonema	Uzita	anisonema	-85.186	30.437	Caribbean	shelf	Burdigalian	16	20.4	extinct	5	3	2	6.2	2
432966	Uzita_tribaka	Uzita	tribaka	-85.186	30.437	Caribbean	shelf	Burdigalian	16	20.4	extinct	5	3	2	6	2
432949	Lyria_pycnopleura	Lyria	pycnopleura	-85.186	30.437	Caribbean	shelf	Burdigalian	16	20.4	extinct	5	3	2	39	5
432935	Olivella_oryzoides	Olivella	oryzoides	-85.186	30.437	Caribbean	shelf	Burdigalian	16	20.4	extinct	5	3	2	5.8	3
432968	Uzita_opeas	Uzita	opeas	-85.186	30.437	Caribbean	shelf	Burdigalian	16	20.4	extinct	5	3	2	6.3	2
432967	Uzita_harrisi	Uzita	harrisi	-85.186	30.437	Caribbean	shelf	Burdigalian	16	20.4	extinct	5	3	2	8	4
432962	Engoniophos_glyptus	Engoniophos	glyptus	-85.186	30.437	Caribbean	shelf	Burdigalian	16	20.4	extinct	5	3	2	16	3
432969	Mitrella_oryzoides	Mitrella	oryzoides	-85.186	30.437	Caribbean	shelf	Burdigalian	16	20.4	extinct	5	3	2	3.8	4
432925	Conus_demiurgus	Conus	demiurgus	-85.186	30.437	Caribbean	shelf	Burdigalian	16	20.4	extinct	5	3	2	37	3
432926	Conus_isomitratus	Conus	isomitratus	-85.186	30.437	Caribbean	shelf	Burdigalian	16	20.4	extinct	5	3	2	28	3
432927	Conus_sulculus	Conus	sulculus	-85.186	30.437	Caribbean	shelf	Burdigalian	16	20.4	extinct	5	3	2	39	3
432928	Conus_chipolanus	Conus	chipolanus	-85.186	30.437	Caribbean	shelf	Burdigalian	16	20.4	extinct	5	3	2	32	3
432929	Conasprella_jaspidea	Conasprella	jaspidea	-85.186	30.437	Caribbean	shelf	Burdigalian	16	20.4	recent	5	3	2	30	2
432930	Cancellaria_paramoorei	Cancellaria	paramoorei	-85.186	30.437	Caribbean	shelf	Burdigalian	16	20.4	extinct	5	3	2	28	4
432931	Oliva_liodes	Oliva	liodes	-85.186	30.437	Caribbean	shelf	Burdigalian	16	20.4	extinct	5	3	2	27	4
432932	Oliva_martensii	Oliva	martensii	-85.186	30.437	Caribbean	shelf	Burdigalian	16	20.4	extinct	5	3	2	50	4
432933	Olivella_eutacta	Olivella	eutacta	-85.186	30.437	Caribbean	shelf	Burdigalian	16	20.4	extinct	5	3	2	12	3
432934	Olivella_cotinados	Olivella	cotinados	-85.186	30.437	Caribbean	shelf	Burdigalian	16	20.4	extinct	5	3	2	11	3
432937	Ancilla_chipolana	Ancilla	chipolana	-85.186	30.437	Caribbean	shelf	Burdigalian	16	20.4	extinct	5	3	2	26	4
432936	Olivella_cofacorys	Olivella	cofacorys	-85.186	30.437	Caribbean	shelf	Burdigalian	16	20.4	extinct	5	3	2	12	3
432948	Granulina_pyrenoides	Granulina	pyrenoides	-85.186	30.437	Caribbean	shelf	Burdigalian	16	20.4	extinct	5	3	2	3	4
432938	Serrata_chipolana	Serrata	chipolana	-85.186	30.437	Caribbean	shelf	Burdigalian	16	20.4	extinct	5	3	2	6.1	4
432939	Serrata_euancycla	Serrata	euancycla	-85.186	30.437	Caribbean	shelf	Burdigalian	16	20.4	extinct	5	3	2	12	4
432940	Serrata_xanthophaes	Serrata	xanthophaes	-85.186	30.437	Caribbean	shelf	Burdigalian	16	20.4	extinct	5	3	2	7.2	4
432941	Serrata_coloba	Serrata	coloba	-85.186	30.437	Caribbean	shelf	Burdigalian	16	20.4	extinct	5	3	2	8.9	4
[truncated: 41,978 more rows]
